# Supplementary material for: Associations of the intestinal microbiota with plasma bile acids and inflammation markers in Crohn’s disease and ulcerative colitis
Source: Sci Rep. 2025 Oct 8;15:35039. doi: 10.1038/s41598-025-18106-7 (PMC12508173; doi:10.1038/s41598-025-18106-7)
Supplement: Supplementary file 1 — Supplementary Information 1. [file 41598_2025_18106_MOESM1_ESM.csv]

	unknown	k__Archaea.p__Euryarchaeota.c__Methanobacteria.o__Methanobacteriales.f__Methanobacteriaceae.g__Methanobrevibacter.s__Methanobrevibacter_smithii	k__Bacteria.p__Actinobacteria.c__Actinobacteria.o__Actinomycetales.f__Actinomycetaceae.g__Actinomyces.s__Actinomyces_graevenitzii	k__Bacteria.p__Actinobacteria.c__Actinobacteria.o__Actinomycetales.f__Actinomycetaceae.g__Actinomyces.s__Actinomyces_naeslundii	k__Bacteria.p__Actinobacteria.c__Actinobacteria.o__Actinomycetales.f__Actinomycetaceae.g__Actinomyces.s__Actinomyces_odontolyticus	k__Bacteria.p__Actinobacteria.c__Actinobacteria.o__Actinomycetales.f__Actinomycetaceae.g__Actinomyces.s__Actinomyces_oris	k__Bacteria.p__Actinobacteria.c__Actinobacteria.o__Actinomycetales.f__Actinomycetaceae.g__Actinomyces.s__Actinomyces_sp_HMSC035G02	k__Bacteria.p__Actinobacteria.c__Actinobacteria.o__Actinomycetales.f__Actinomycetaceae.g__Actinomyces.s__Actinomyces_sp_HPA0247	k__Bacteria.p__Actinobacteria.c__Actinobacteria.o__Actinomycetales.f__Actinomycetaceae.g__Actinomyces.s__Actinomyces_sp_ICM47	k__Bacteria.p__Actinobacteria.c__Actinobacteria.o__Actinomycetales.f__Actinomycetaceae.g__Actinomyces.s__Actinomyces_sp_S6_Spd3	k__Bacteria.p__Actinobacteria.c__Actinobacteria.o__Actinomycetales.f__Actinomycetaceae.g__Actinomyces.s__Actinomyces_sp_oral_taxon_181	k__Bacteria.p__Actinobacteria.c__Actinobacteria.o__Actinomycetales.f__Actinomycetaceae.g__Actinomyces.s__Actinomyces_sp_oral_taxon_448	k__Bacteria.p__Actinobacteria.c__Actinobacteria.o__Actinomycetales.f__Actinomycetaceae.g__Actinomyces.s__Actinomyces_turicensis	k__Bacteria.p__Actinobacteria.c__Actinobacteria.o__Bifidobacteriales.f__Bifidobacteriaceae.g__Bifidobacterium.s__Bifidobacterium_adolescentis	k__Bacteria.p__Actinobacteria.c__Actinobacteria.o__Bifidobacteriales.f__Bifidobacteriaceae.g__Bifidobacterium.s__Bifidobacterium_animalis	k__Bacteria.p__Actinobacteria.c__Actinobacteria.o__Bifidobacteriales.f__Bifidobacteriaceae.g__Bifidobacterium.s__Bifidobacterium_bifidum	k__Bacteria.p__Actinobacteria.c__Actinobacteria.o__Bifidobacteriales.f__Bifidobacteriaceae.g__Bifidobacterium.s__Bifidobacterium_breve	k__Bacteria.p__Actinobacteria.c__Actinobacteria.o__Bifidobacteriales.f__Bifidobacteriaceae.g__Bifidobacterium.s__Bifidobacterium_catenulatum	k__Bacteria.p__Actinobacteria.c__Actinobacteria.o__Bifidobacteriales.f__Bifidobacteriaceae.g__Bifidobacterium.s__Bifidobacterium_dentium	k__Bacteria.p__Actinobacteria.c__Actinobacteria.o__Bifidobacteriales.f__Bifidobacteriaceae.g__Bifidobacterium.s__Bifidobacterium_gallinarum	k__Bacteria.p__Actinobacteria.c__Actinobacteria.o__Bifidobacteriales.f__Bifidobacteriaceae.g__Bifidobacterium.s__Bifidobacterium_kashiwanohense	k__Bacteria.p__Actinobacteria.c__Actinobacteria.o__Bifidobacteriales.f__Bifidobacteriaceae.g__Bifidobacterium.s__Bifidobacterium_longum	k__Bacteria.p__Actinobacteria.c__Actinobacteria.o__Bifidobacteriales.f__Bifidobacteriaceae.g__Bifidobacterium.s__Bifidobacterium_pseudocatenulatum	k__Bacteria.p__Actinobacteria.c__Actinobacteria.o__Bifidobacteriales.f__Bifidobacteriaceae.g__Bifidobacterium.s__Bifidobacterium_pullorum	k__Bacteria.p__Actinobacteria.c__Actinobacteria.o__Bifidobacteriales.f__Bifidobacteriaceae.g__Bifidobacterium.s__Bifidobacterium_saeculare	k__Bacteria.p__Actinobacteria.c__Actinobacteria.o__Bifidobacteriales.f__Bifidobacteriaceae.g__Parascardovia.s__Parascardovia_denticolens	k__Bacteria.p__Actinobacteria.c__Actinobacteria.o__Bifidobacteriales.f__Bifidobacteriaceae.g__Scardovia.s__Scardovia_wiggsiae	k__Bacteria.p__Actinobacteria.c__Actinobacteria.o__Corynebacteriales.f__Corynebacteriaceae.g__Corynebacterium.s__Corynebacterium_casei	k__Bacteria.p__Actinobacteria.c__Actinobacteria.o__Corynebacteriales.f__Corynebacteriaceae.g__Corynebacterium.s__Corynebacterium_pseudogenitalium	k__Bacteria.p__Actinobacteria.c__Actinobacteria.o__Corynebacteriales.f__Corynebacteriaceae.g__Corynebacterium.s__Corynebacterium_pyruviciproducens	k__Bacteria.p__Actinobacteria.c__Actinobacteria.o__Corynebacteriales.f__Corynebacteriaceae.g__Corynebacterium.s__Corynebacterium_tuberculostearicum	k__Bacteria.p__Actinobacteria.c__Actinobacteria.o__Corynebacteriales.f__Corynebacteriales_unclassified.g__Lawsonella.s__Lawsonella_clevelandensis	k__Bacteria.p__Actinobacteria.c__Actinobacteria.o__Micrococcales.f__Micrococcaceae.g__Rothia.s__Rothia_mucilaginosa	k__Bacteria.p__Actinobacteria.c__Actinobacteria.o__Propionibacteriales.f__Propionibacteriaceae.g__Propionibacterium.s__Propionibacterium_acidifaciens	k__Bacteria.p__Actinobacteria.c__Coriobacteriia.o__Coriobacteriales.f__Atopobiaceae.g__Atopobium.s__Atopobium_deltae	k__Bacteria.p__Actinobacteria.c__Coriobacteriia.o__Coriobacteriales.f__Atopobiaceae.g__Atopobium.s__Atopobium_minutum	k__Bacteria.p__Actinobacteria.c__Coriobacteriia.o__Coriobacteriales.f__Atopobiaceae.g__Atopobium.s__Atopobium_rimae	k__Bacteria.p__Actinobacteria.c__Coriobacteriia.o__Coriobacteriales.f__Atopobiaceae.g__Olsenella.s__Olsenella_profusa	k__Bacteria.p__Actinobacteria.c__Coriobacteriia.o__Coriobacteriales.f__Atopobiaceae.g__Olsenella.s__Olsenella_scatoligenes	k__Bacteria.p__Actinobacteria.c__Coriobacteriia.o__Coriobacteriales.f__Atopobiaceae.g__Olsenella.s__Olsenella_uli	k__Bacteria.p__Actinobacteria.c__Coriobacteriia.o__Coriobacteriales.f__Coriobacteriaceae.g__Collinsella.s__Collinsella_aerofaciens	k__Bacteria.p__Actinobacteria.c__Coriobacteriia.o__Coriobacteriales.f__Coriobacteriaceae.g__Collinsella.s__Collinsella_intestinalis	k__Bacteria.p__Actinobacteria.c__Coriobacteriia.o__Coriobacteriales.f__Coriobacteriaceae.g__Collinsella.s__Collinsella_stercoris	k__Bacteria.p__Actinobacteria.c__Coriobacteriia.o__Coriobacteriales.f__Coriobacteriaceae.g__Enorma.s__.Collinsella._massiliensis	k__Bacteria.p__Actinobacteria.c__Coriobacteriia.o__Eggerthellales.f__Eggerthellaceae.g__Adlercreutzia.s__Adlercreutzia_equolifaciens	k__Bacteria.p__Actinobacteria.c__Coriobacteriia.o__Eggerthellales.f__Eggerthellaceae.g__Asaccharobacter.s__Asaccharobacter_celatus	k__Bacteria.p__Actinobacteria.c__Coriobacteriia.o__Eggerthellales.f__Eggerthellaceae.g__Eggerthella.s__Eggerthella_lenta	k__Bacteria.p__Actinobacteria.c__Coriobacteriia.o__Eggerthellales.f__Eggerthellaceae.g__Enterorhabdus.s__Enterorhabdus_caecimuris	k__Bacteria.p__Actinobacteria.c__Coriobacteriia.o__Eggerthellales.f__Eggerthellaceae.g__Gordonibacter.s__Gordonibacter_pamelaeae
10003	42.47211	0	0	0	0	0	0	0	0	0	5.18e-05	0	0	0.443447983	0	0	0	0	0	0	0	0.8067251	0	0	0	0	0	0	0	0	0	0	0	0	0	0	0	0	0	0	0.148519752	0	0.000373931	0	0	0	0.017172075	0	0.00169132
20003	75.66127	0	9.49e-05	0	0	0	0	0	0.000625505	0	0	0	0	1.173759591	0	0	0	0	0	0	0	0.365820847	0	0	0	0	0	0	0	0	0	0	0	0	0	0	0	0	0	0	1.928360009	0.033509563	0.010219833	9.49e-05	0.08226004	0.096430048	0.026200643	0.000895665	0.123353551
20002	50.71724	0	0	0	0	0	0	0	0	0	0	0	0	0.036306608	0	0	0	0	0	0	0	0.168093634	0.008742761	0	0	0	0	0	0	0	0	0	0	0	0	0	0	0	0	0	0.434324025	0	0.001177858	0	0.055492386	0.065733344	0	9.86e-05	0.012557247
30001	50.69157	0.010433663	0	0	0	0	0	0	0	0	0	0	0	2.460238945	0	0.070008102	0	0	0	0	0	0.056645519	0.001671556	0	0	0	0	0	0	0	0	0	0.002366804	0	0	0	0	0	0	0	0.230102697	5.42e-05	6.9e-05	3.45e-05	0.004861811	0.009817307	0	0	1.48e-05
20027	62.1014	0.078321243	0	0	0	0	0	0	0	0	0	0	0	0	0	0	0	0	0	0	0	0	0	0	0	0	0	0	0	0	0	0	0.001455306	0	0	0	0	0	0	0	0.120801782	0	0.000397935	0	0	0	0	0	0
20018	64.01114	0	0	0	0.000525437	0	0	0	0	9.72e-05	0	0	0	0.288558697	0	0	0	0	0.002645181	0	0	0.022993284	0	0	0	0	0	0	0	0	0	0	0.003584491	0	0	0	0	0	0	0	0.197456491	0	0.000237526	0	0.005545884	0.015306063	0	0	0
20008	40.11344	0.016552646	0	0	0	0	0	0	0	0	0	0	0	0	0	0	0	0	0	0	0	0	0	0	0	0	0	0	0	0	0	0	0	0	0	0	0	0	0	0	0	0	0	0	0	0	0.04305245	0	0.011126923
10009	46.81255	0	0	0	0	0	0	0	0	0.004760277	0.0002553	0	0	0	0.097779803	0	0	0	0	0	0	0.475485143	0	0	0	0	0	0	0	0	0	0	0	0	0	0	0	0	0	0	0	0	0	0	0.042555277	0.165253399	0.031657169	0.000702074	0.001276499
10014	45.98895	0	0	0	0	0	0	0	0	0	0	0	0	0	0	0	0	0	0.003267669	0	0	0.335089982	0	0	0	0	0	0	0	0	0	0	0	0	0	0	0	0	0	0	0	0	0	0	0.017504983	0.018558198	0.005212067	0	0.008782197
10016	70.57944	0.012718509	0	0	0	0	0	0	0	0	0	0	0	1.330700844	0	0.310292783	0	0	0	0	0	0.215246715	0.016278397	0	0	0	0	0	0	0	0	0	0	0	0	0	0	0	0.000703151	0	1.263401308	0	0.005589907	0.031688887	0.037593594	0.045081127	0	0.000217712	0.000867907
10021	39.07485	0	0	0	0	0	0	0	0	0	0	0	0	0	0	0	0	0	0	0	0	0	0	0	0	0	0	0	0	0	0	0	0	0	0	0	0	0	0	0	0	0.003399623	0.124470086	0	0	0	0.014634222	0	0.002912222
10034	69.83391	0	0	0	0	0	0	0	0	0	0	0	0	2.679650986	0	0.014880933	0	0	0	0	0	0.023861379	0	0	0	0	0	0	0	0	0	0	0.000998498	0	0	0	0	0	7.84e-05	0	0.215391934	8.45e-05	0.001306192	3.02e-05	0.002253407	0.002111626	0	0	0
10018	41.29386	0	0	0	0	0	0	0	0	0	0	0	0	0	0	0	0	0	0	0	0	0.003269932	0	0	0	0	0	0	0	0	0	0	0	0	0	0	0	0	0	0	0.02867208	0	0	0	0.025460854	0.070881797	0.000405072	0	0.010972178
10011	66.36252	0	0.00559055	0	0.002371443	0	0	0	0.006936049	0.010356981	0.00037674	0	0	0	0	0	0	0	0.004409874	0	0	1.260914523	0	0	0	0	0	0	0	0	0	0	0	0	0	0	0	0	0	0	2.914048832	0	0.00853383	0	0.253367617	0.58735419	0.832803544	0.00577892	0.402038566
30094	47.55413	0	0	0	0.001117097	0	0.000146848	0	0.000330409	5.77e-05	0	0	5.77e-05	0.353322578	0	0	0	0	0.001971965	0	0	0.203175298	0	0	0	0	0	0	0	0	0	0	0.001694002	0	0	0	0	0	0	0	0.824863389	0	0.002071612	0	0	0	0.007227041	0	2.62e-05
30095	41.51694	0	0.005947728	0	0	0	0	0	0.001701857	0	0	0	0	0.57250825	0	0	0	0	0	0	0	1.332887493	0.766865014	0	0	0	0	0	0	0	0	0	0.004286809	0	0	0	0	0	0	0	0.454647333	0	0.00061992	0	0	0	0.194035107	0	0.016147174
10109	52.16066	0.422306575	0	0	0.002980391	0.001803543	0.0011912	0.001057249	0	0	0.000841972	0	0	0	0.05161865	0	0	0	0.000688887	0	0	0	0	0	0	0	0	0	0	0	0	0	0	0	0.000712806	0	0	0	0	0	1.231604724	0.00031574	0.001018978	0	0.116101299	0.181818203	0.452775452	0.001559563	0.128898323
20104	65.55452	0.103491445	0	0	0	0	0	0	0	0	0	0	0	0.00213562	0.420041961	0	0	0	0.007574561	0	0	0.046732183	0	0	0	0	0	0	0	0	0	0	0	0	0	0	0	0	0	0	0.000513238	0.000768134	0.000943806	0	0.009493174	0.024111836	0.082183471	0.000320343	0.051430546
20105	50.1544	0	0	0	0.000523379	0	0	0	0.000319012	0	0	0	0	0	0	0.087244753	0	0	0	0	0	0.303315459	0.797036124	0	0	0	0	0	0	0	0	0	0	0	0	0	0	0	0	0	0.041062805	0	0	0	0.000468549	0.000309043	0.051007002	0.005517908	0.002143361
20107	56.0453	0	0	0	0.001670279	0	0	0	0	0.000114282	0.002048289	0.000558225	0	3.488100024	0	0	0.005230609	0	0	0	0	0.841288582	0	0	0	0	0	0	0	0	0	0	0	0	0	0	0	0	0	0	2.691421068	0.003129575	0.011516132	0	0.024671774	0.04819633	0.050881962	0.000479106	0.058604803
20108	50.79241	0.019894628	0	0	0	0	0	0	0.000182068	0	0	0	0	5.660161906	0.36339312	0.073250416	0	0	0	0	0	1.283560261	0	0	0	0	0	0	0	0	0	0	0	0	0	0	0	0	0.002942614	0	0.51636475	0.000231276	0.0093396	0.00038874	0.010067873	0.008911494	0.001156378	0	0.034455153
40038	58.76067	0.041165102	0.001183569	0	0.00632199	0.002989852	0.003031091	0.019398982	0.052848205	0	0.000581475	0	0	3.755901106	0.09804239	0	0	0	0.003765151	0	0	0	0	0	0	0	0.001447501	0	0	0	0	0	0.018042208	0	0	0	0.000243312	0	0	0	1.542293313	0.000169081	0.002927993	0.000519616	0.017440114	0.014000753	0.000602094	0	0.004041455
10114	51.27229	0	0	0	0.00297239	0.000311857	0.000453168	0.000151056	0.000804007	0.002368166	0	0	0	4.030906817	0	1.743579615	0	0.889816622	0.002368166	0	0	0.670083909	0.002723879	0	0	0	0	0	0	0	0	0	0.000774771	0	0	0	0	0	0	0	1.635189708	0	0.007031408	0	0.002943153	0.000891717	0.097889087	0	0.024246906
10115	32.59813	0	0	0	0	0	0	0	0.000269607	0	0.000269607	0	0	0.203540171	0	0.340588397	0	0	0	0	0	0.056637793	0.38178442	0	0	0	0	0	0	0	0	0	0	0	0	0	0	0	0	0	0.446099286	0.008209548	0.001260415	0	0.020550831	0.012792875	0.036107183	7.41e-05	0.008499376
40079	46.28198	0.009346935	0	0	0	0	0	0	0	0	0	0	0	0.114983414	0	0	0	0	0	0	0	0.011651438	0	0	0	0	0	0	0	0	0	0	0	0	0	0	0	0	0.000494206	0	0.412489904	0	0.003276799	0.000676847	0.000456603	0.001815669	0	0	0
20167	59.64997	0	0	0	0	0	0	0	0	0	0	0	0	0.020453428	0	0	0	0	0	0	0	0.031977396	0	0	0	0	0	0	0	0	0	0	0	0	0	0	0	0	0	0	0.127881338	0	0.00037122	0	0.031017065	0.035213468	0.03062567	4.84e-05	0.051716629
20168	51.80831	0	0	0	0	0	0	0	0	0	0	0	0	1.593299102	0	0.315448326	0	0	0	0	0	0.330840751	0.285502012	0	0	0	0	0	0	0	0	0	0	0	0	0	0	0	0	0	0.45548855	0	0.001122866	0	0.035507635	0.089361845	0.011488898	0.000293969	0.003922803
20171	47.66233	0	0	6.28e-05	0	0	0	0	0.000104675	0.000303559	0.000612351	0	0	0	0	0	0	0	1.27382572	0	0	0	0	0	0	0	0	0	0	0	0	0	0	0	0	0	0	0	0	0	0	0	0	0	0	0	0.00269539	0	0.011854483
10159	48.16993	0	0	0	0	0	0	0	0.012537693	0.000129575	0.001300935	0	0	0.178388724	0	0.000818915	0	0	0.000932941	0	0	0.226461111	0	0	0	0	0	0	0	0	0	0	0	0	0	0	0	0	0	0	0.004483301	0	0	0	0	0	0	0	0
20179	58.08516	0	0	0	0	0	0	0	0	0	0	0	0	0.359143147	0.146689378	0	0	0	0	0	0	0.354951662	0	0	0	0	0	0	0	0	0	0	0	0	0	0	0	0	0	0	0	0.073443189	0.000398191	0	0.002330465	0.014590557	0.086541578	0	0.019859253
30179	47.8483	0	0	0	0.001689715	0	0	0.000255543	0	0	0	0	0.000813567	0	0	0	0	0	0	0	0	0.348164753	0.416337456	0	0	0	0	0	0	0	0	0	0	0	0	0	0	0	0	0	0	0	0	0	0.173388759	0.447487667	0.467503489	0.003499379	0.144720969
30177	68.33362	0	0	0	0.002710642	0	0	0	0	0.000151999	0.000424329	0	0	1.105523956	0	0	0	0	0	0	0	0.202636326	0	0	0	0	0	0	0	0	0	0	0.023192456	0	0	0	0	0	0.003024139	0	1.020506061	0.001257155	0.006152777	0.000408496	0.011887559	0.033604361	0.00474679	0.000120332	0.021818135
30172	51.94038	0	0	0	0	0	0	0	0	0	0	0	0	0.000466178	0.000865073	0.424073256	0.088333576	0	0	0	0	0.301602934	1.021199581	0	0	0	0	0	0	0	0	0	0	0	0	0	0	0	0	0	0	0	0	0	0.113627353	0.112497952	0.073189991	0.000845849	0.031036901
10153	58.23365	0	0	0	0	0	0	0	0	0	0	0	0	0	0	0	0	0	0	0	0	2.783823121	0	0	0	0	0	0	0	0	0	0	0	0	0	0	0	0	0	0	0	0	0	0	0	0	0	0	0.108070424
30165	33.12921	0	0	0	0.000287544	0	0	0	0.015493961	0.014945621	0.003430471	0	0	0.000621898	0	0	0	0	0	0	0	0	0	0	0	0	0.001103368	0	0	0	0	0	0.000220674	0	0	0	0	0	0.055957474	0	0	0	0	0	0	0	0.436131271	0	0.034150911
40092	59.34873	0	0	0	0	0	0	0	0	0	0	0	0	0.00097563	0	0	0	0	0	0	0	0	0	0	0	0	0	0	0	0	0	0	0	0	0	0	0	0	0	0	0.245167805	0	0.000239842	0	0.037407298	0.092034473	0.015305203	0.000874002	0.006000127
10057	34.67134	0	0	0	0	0	0	0	0	0	0	0	0	13.72365791	0	0.263039335	0.101292095	0.639554561	0	0	0	2.752414234	2.782896588	0	0	0	0	0	0	0	0	0	0	0	0	0	0	0	0	0	0.632570927	0	0.001411099	0	0.002338766	0.012614965	0.000359308	0	0.005154432
10048	33.3283	0	0.001080081	0	0	0	0	0	0	0	0	0	0	0.756997118	0	0	0	0	0	0	0	0.037449492	0	0	0	0	0	0	0	0	0	0	0.000180014	0	0	0	0	0	0	0	0.713313822	0.000906735	0.00393363	0	0	0	0.014287745	0	0.012194253
10067	60.47708	0.030408932	0	0	0	0	0	0	0	0	0	0	0	2.15072645	0	0.468081757	0	0.057316133	0.000995977	0	0	0.238627513	0	0	0	0	0	0	0	0	0	0	0.003853484	0	0	0	0	0	0.001521632	0	0.22918944	0.000110664	0.002837745	0.00067189	0.001960337	0.004956174	0.001233115	0	0
30049	58.83856	0	0	0	0	0	0	0	0.000926132	0	0.000218156	0	0	0.310530117	0	0	0	0	0	0	0	0.028203817	0	0	0	0	0.000242852	0	0	0	0	0	0	0	0	0	0	0	0	0	0.140578658	0	0.000942597	0.000296362	0.005552678	0.015118596	0.000312827	2.47e-05	0
10098	50.18989	0	0	0	0	0	0	0	0.000119544	0	0	0	0	3.361973547	0	0.022768203	0	0	0	0	0	0.730604802	0.103395836	0	0	0	0	0	0	0	0	0	4.48e-05	0	0	0	0	0	0	0	0.212420216	0	0.000582778	0	0.006081815	0.025921184	0	0	0.010868567
10102	35.70431	0	0	0	0	0	0	0	0	0	0	0	0	0.055455036	0	0	0	0	0	0	0	0.543806554	0.294499999	0	0	0	0	0	0	0	0	0	0	0	0	0	0	0	0	0	0.95213565	0	0.003099052	0	0.023384344	0.056220155	0.006018077	5.79e-05	0.037883023
10085	48.93739	0	0	0	0	0	0	0	0	0	0	0	0	0.622621733	0	0	0	0	0	0	0	0.106475756	0	0	0	0	0	0	0	0	0	0	0.000602539	0	0	0	0	0	0	0	0.510416752	0	0.002655256	0	0	0	0	0	0
10044	20.41076	0	0	0	0	0	0	0	0	0	0	0	0	0	0	0	0.005961234	0	0	0	0	0.026845451	0	0	0	0	0	0	0	0	0	0	0	0	0	0	0	0	0	0	0	0	0	0	0	0	0	0	0
10043	59.12246	0.039205648	0	0	0	0	0	0	0.002992236	0.000179861	0	0	0	0.004974796	0	0.012749704	0	0	0.017495587	0	0	0.014568755	0	0	0	0	0	0	0	0	0	0	3.68e-05	0	0	0	0	0	0	0	0.115188817	0	0.000555935	0	0.028642892	0.025744674	0.00491348	0.000253441	0.011114603
30033	46.6233	0	0	0	0	0	0	0	0	0	0	0	0	0	0	0.141528325	0	0	0	0	0	0.317580701	0.930846981	0	0	0	0	0	0	0	0	0	0	0	0	0	0	0	0	0	0.514049666	0	0.000816664	0	0.002161756	0.007974479	0.021793707	0	0.006784179
10093	60.42568	0.223982724	0	0	0	0	0	0	0	0	0.00015434	0	0	0.587821088	0	0	0	0	0	0	0	0.674235569	0.009375156	0	0	0	0	0	0	0	0	0	0	0	0	0	0	0	0.000989358	0	0.505261146	0	0.00580951	0.001927269	0.002148885	0.002414033	0.001096209	0	0.000557998
30070	45.31977	0	0	0	0	0	0	0	0.001044392	0	0	0	0	0	0	0	0	0	0	0	0	0.843797957	0.663358669	0	0	0	0	0	0	0	0	0	0	0	0	0	0	0	0	0	0.842152082	0.004248654	0.002734011	0	0.005960145	0.012385072	0.017836691	0	0.029193774
20053	60.25607	0.102499595	0	0	0	0	0	0	0	0	0	0	0	0.001351294	0	0	0	0	0	0	0	0.364360427	0.589287225	0	0	0	0	0	0	0	0	0	0.000166925	0	0	0	0	0	0	0	0.104852436	0	0	0	0.010043291	0.011613176	0.005452867	0	0.030376286
30050	51.06096	0	0	0	0	0.000406194	0	0	0	0	0	0.000132135	0	0.630873114	0	0	0	0	0	0	0	1.183639527	0	0	0	0	0	0	0	0	0	0	0	0	0	0	0	0	0	0	0.556069798	0	0.001463277	0	0.026676669	0.114443936	0.04530776	0.000474709	0.004154924
30072	44.82693	0	0	0	0	0	0	0	0	0	0	0	0	2.09980987	0	0.228543415	0	0.102776398	0	0	0	0.368324393	0	0	0	0	0	0	0	0	0	0	0	0	0	0	0	0	0	0	0.633888939	0.002377959	0.002504857	0	0.024822365	0.141049958	0	0.000253796	0
20088	64.43844	0.368627609	0	0	0.001354896	0	0.000807247	0	0.001070403	0	0	0	0	0.251004183	0.002613775	0	0	0	0	0	0	0.984920171	0	0	0	0	0	0	0	0	0	0	0	0	0	0	0	0	0	0	0.203469041	0	0.001073959	0	0.144291043	0.195634828	0.025042453	0.000924601	0.022933652
20090	53.43361	0	0	0	0.000116416	0	0	0	0	0	0.003376063	0	0	0	0	0	0	0	0	0	0	0.732517243	0	0	0	0	0	0	0	0	0	0	0	0	0	0	0	0	0	0	0.524095398	0	0.000712466	0	0	0	0.069034672	0	0.020507838
20092	41.79162	0	0	0	0	0	0	0	0	0	0	0	0	0.361264486	0	0	0	0	0	0	0	0.009324982	0.001821922	0	0	0	0	0	0	0	0	0	0	0	0	0	0	0	0	0	0.637160562	0	0.001257301	0	0.028923744	0.039913486	0.001047751	0.00048895	0.01174063
30091	14.64626	0	0	0	0	0	0	0	0	0	0	0	0	0.000136566	0	0.045425262	0	0	0	0	0	0.082972374	0	0	0	0	0	0	0	0	0	0	0	0	0	0	0	0	0	0	0.047891985	0	8.54e-05	0	0	0	0	0	0
30087	42.87674	0	0.001833657	0	0.000554096	0.001885068	0	0	0	0	0.002244944	0	0	0.210087919	0	0	0	0	0.000873986	0	0	0	0	0	0	0	0	0	0	0	0	0	0.003558779	0	0	0	0	0	0	0	0.385696239	0	0.002005026	0	0.021878208	0.053170329	0.001856506	0.000142808	0.012812747
20117	56.10306	0	0	0	0.000956953	0	0.000412631	0	0.000338006	0	0	0	0	0.058782386	0	0	0	0	0	0	0	0.25621763	0	0	0	0	0	0	0	0	0	0	0.001057916	0	0	0	0	0	0	0	0.733228065	0.000184367	0.004161429	0.000667233	0.003186917	0.008854012	0.008555513	4.83e-05	0.005065706
30117	56.04256	0.037733064	0	0	0.001415429	0	0.000303306	0	0.002285787	0.000531885	2.64e-05	0	0	2.647081716	0	0.275366971	0	0.010505828	0	0	0	0.250816742	0	0	0	0	0	0	0	0	0	0	0.000764859	0	0	0	0	0	0.029469066	0	0.730853938	0	0.003112187	4.84e-05	0.013793844	0.023460084	0.000883544	0.000285723	0.015534558
30123	54.08917	0	0	0	0	0	0	0	0	0.000491246	0	0	0	0	0	0	0	0	0	0	0	2.948733553	0	0	0	0	0	0	0	0	0	0	0	0	0	0	0	0	0	0	0	0	0	0	0.315090651	0.145422569	0.651910899	0.002947476	0.184341184
20124	35.73219	0	0	0	0.001439599	0	0.001240369	0	0.003110562	0.002763516	0.00111826	0.000565557	0	1.038734984	0	0	0	0	0	0	0	0.499913624	0	0	0	0	0.001188955	0	0	0	0	0	0	0	0	0	0	0	0	0	0.000122109	0	0	0	0	0	0.448415824	5.14e-05	0.114942987
30120	42.72503	0	0	0	0.000950764	0	0	0	0	0	0	0	0.000332195	0	0	0	0	0	0	0	0	1.420917424	3.371370538	0	0	0	0	0	0	0	0	0	0	0	0	0	0	0	0	0	0.793235355	0	0.002640376	0	0.100105184	0.104091521	0.097705363	0.001471967	0.071845716
40053	53.78188	0.149820673	0	0	8.32e-05	0	0	0	0.000106302	0	0	0	0	0.579635365	0	0	0	0	0.003041153	0	0	0.09152113	0.260767281	0	0	0	0	0	0	0	0	0	0	0	0	0	0	0	0	0	1.39231638	0	0.002934851	0.00010168	0.02455569	0.051468504	0.019651947	0.000522265	0.072862873
30130	53.43754	0	0	0	0.000405093	0.0005215	0.000661187	8.85e-05	0.000284031	0.000754312	0.00106628	0	0.019216328	0	0.014951206	0	0	0	0	0	0	0.056228829	0	0	0	0	0	0	0	0	0	0	0	0	0	0	0	0	0	0	0.33861619	0.097045483	0.016743861	7.92e-05	0.006076401	0.012101584	0.008939993	0	0.018848484
20143	55.20021	0	0	0	0	0	0	0	0	0	0	0	0	3.573433141	0	0.215702046	0	0.269721638	0	0	0	0.815826642	0	0	0	0	0	0	0	0	0	0	0	0	0	0	0	0	0	0	0.539031117	0	0.000873596	0	0.020298787	0.090862941	0.001043835	0.000439038	0.01520505
10150	63.03517	0.054574878	0	0	0	0	0	0	0	0	0	0	0	1.174450342	0	0	0	0	0.008819809	0	0	0.082505505	0	0	0	0	0	0	0	0	0	0	0	0	0	0	0	0	0	0	0	0	0	0	0.037678253	0.055062814	0.00154513	0.000521204	0.006295111
10139	74.15001	0.169891307	0	0	0	0	0	0	0	0	0	0	0.005581013	0.000276595	0	0	0	0	0	0	0	0	0.017730508	0	0	0	0	0	0	0	0	0	0	0	0	0.003668114	0	0	0.00070829	0	0.183878737	0	0.001770724	0.00013442	0.010027211	0.028874439	0	6.2e-05	0
20145	55.74921	0	0	0	0.000349581	0.000101777	0	0	0	8.85e-05	0.001261147	0	0	3.946533006	0	0.359727924	0	0	0	0	0	2.583445033	0	0	0	0	0	0	0	0	0	0	0	0	0	0	0	0	0	0	1.180389748	0.000579685	0.003340934	0	0.003172781	0.007115527	0.010686565	0	0.015965684
30142	65.08088	0.063908982	0	0	0	0	0	0	0	0	0	0	0	0.975245752	0	0	0	0	0	0	0	0.103594567	0.001431684	0	0	0	0	0	0	0	0	0	0	0	0	0	0	0	0.032851912	0	1.144132098	0	0.004378858	0	0.010189401	0.013607983	0.001358354	0	0
10142	43.49435	0	0	0	0	0	0	0	0	0	0	0	0	0	0	0	0	0	0	0	0	0	0.332688315	0	0	0	0	0	0	0	0	0	0	0	0	0	0	0	0	0	0	0	0	0	0.004763426	0.006170417	0.301175114	0	0.063150714
20149	69.8567	0.085989779	0	0	0	0	0	0	0	0	0	0	0	1.47347361	0	0	0	0	0	0	0	0.347407509	0	0	0	0	0	0	0	0	0	0	0	0	0	0	0	0	0	0	0.585030121	0	0.002592323	0	0.004708383	0.005106274	0	0	0
40071	65.47169	0.097766924	0	0	0.000138113	0	0	0	0	0	0	0	0	0.050839491	0	0	0	0	0.021345404	0	0	0.009319192	0	0	0	0	0.004423077	0	0	0	0	0	0.000321113	0	0	0	0	0	0.025948029	0	0.101568491	0	0.000227887	0	0.000911548	0.00265868	0	0	0.000559359
30145	73.54554	0.111801835	0	0	0	0	0	0	0	0	0	0	0	0.851217191	0	0.000661361	0	0	0	0	0	0.36667732	0	0	0	0	0	0	0	0	0	0	0	0	0	0	0	0	0	0	0.372119002	0	0.003243317	0	0.000595225	0.000880933	0	0	0
40070	31.88416	0	0	0	0	0	0	0	0	0	0	0	0	0	0	0.047115725	0	0	0	0	0	0.459979441	0	0	0	0	0	0	0	0	0	0	0	0	0	0	0	0	0	0	0.622660497	0	0.000885506	0	0	0	0.08536958	0	0.004550138
30136	54.88443	0	0	0	0	0	0	0	0	0	0	0	0	0.578670404	0.000969985	0	0	0	0.030489105	0	0	0.087840023	0	0	0	0	0	0	0	0	0	0	0	0	0	0	0	0	0	0	0.166837394	0.000198509	0.000807569	0	0.031653087	0.027019718	0.002616703	0.000112789	0.000121812
30036	66.18708	0.296972117	0.000355036	0	0.000595107	0	0.000196115	5.41e-05	0.000754028	0.001149639	0.002207984	0	0.005257909	0.512840563	0	0.003266328	0	0.05302204	0	0	0	0.364455943	0	0	0	0	0	0	0	0	0	0.002448055	1.69e-05	0	0.006143808	0.000956906	0	0	0.019827896	0	0.547610389	0	0.001396474	0.003161508	0.009207258	0.0171161	0.004733809	0.000162302	0.003276472
30058	42.19936	0	0	0.000751408	0.004745432	0.010594857	0.000676267	9.25e-05	0.000768748	0.002196424	0.001260054	0.000236983	0.002017242	8.09e-05	0	0	0	0	0	0	0	0.610415204	0	0	0	0	0	0	0	0	0	0	0	0	0	0	0.000393044	0	0	0	1.177190926	0.003017193	0.005930346	0.000104041	0	0	0.159674264	0	0.031796131
30113	73.75218	0.011278687	0	0	0	0	0	0	0	0	0	0	0	2.10304328	0	0.02085389	0	0	0	0	0	0.171665968	0	0	0	0	0	0	0	0	0	0	0	0	0	0	0	0	0.209300087	0	0.184514274	0	7.87e-05	0	0.001175902	0.003498834	0.002194317	0	0.008464921
30064	65.62325	0.103927791	0	0	0	0	0	0	0	0	0	0	0	0.103779971	0	0.080671919	0	0	0	0	0	0.181584869	0.043627533	0	0	0	0	0	0	0	0	0	0	0	0	0	0	0	0	0	0.208553429	0	0	0	0.040265487	0.055129994	0.005132449	0.000378144	0.020161964
30027	69.83114	0	0.001016691	0.000202131	0.00174376	0	0.000558124	0	0.000977471	0.000811542	0	0	0	7.84e-05	0	0	0	0	0.007056497	0	0	0.20412253	0	0	0	0	0	0	0	0	0	0	0.001882537	0	0	0	0	0	0	0	0.221358001	0.000383145	0.001442072	0	0.001152451	0.000295655	0	0	0
30102	59.5093	0	0	0	0	0	0	0	0	0	0	0	0	0.643206907	0	0	0	0	0	0	0	0.975299476	1.155219899	0	0	0	0.000251042	0	0	0	0	0	0	0	0	0	0	0	0	0	0.354844293	0	0.000858403	0	0.07775429	0.20696821	0.081013791	0.001486009	0.056419741
30037	50.84616	0	0	0	0	0	0	0	0	0.000113054	0.002506846	0	0	0	0.008400392	0	0	0	0	0	0	0	0	0	0	0	0	0	0	0	0	0	0	0	0.001145285	0	0	0	0	0	0	0	0	0	0.054157706	0.174358519	0.08539989	0.000820869	0.037651845
30014	51.75868	0.164396786	0	0	0	0	0	0	0.001239802	0	0	0	0	0.222952106	0	0	0	0	0.002064729	0	0	0.055742851	0	0	0	0	0	0	0	0	0	0	0	0	0	0	0	0	0	0	0.21253198	0.008278211	0.003212872	0	0.013358023	0.032307215	0.000574072	0.000217086	0.015244259
30012	54.84502	0.043881606	0	0	0	0	0	0	0	0	0	0	0	2.769160548	0	0.241068874	0	0.117150071	0	0	0	0.405758104	0	0	0	0	0	0	0	0	0	0	0	0	0	0	0	0	0.154475175	0	0.951207644	0	0.00145399	0.000171589	0.007825357	0.024419811	0	0.000103856	0.000731511
30004	64.66735	0	0	0	0	0	0	0	0	0	0	0	0	1.416920669	0	0	0	0	0	0	0	0.229916643	0	0	0	0	0	0	0	0	0	0	0	0	0	0	0	0	0	0	0.641209928	0	0.00140624	0	0.082805607	0.105160576	0	0.000731386	0.000635988
30003	74.00936	0.212782796	0	0	0	0.000743332	0	0.006045424	0	0	0	0	0	2.27023589	0	0.363658479	0	0	0.018713263	0	0	0.564397211	0	0	0	0	0.000298892	0	0	0	0	0	0	0	0	0	0	0	0.004769283	0	0.671798345	0.000254708	0.014102523	0.006770563	0.003038306	0.011212363	0.035877484	0	0.004483386
30084	49.14307	0	0	0	0.002197019	0	0	0	0.006224888	0.002888673	0.000228856	0	0	0	0	0	0	0	0	0	0	0	0	0	0	0	0	0	0	0	0	0	0	0	0	0	0	0	0	0	0	0	0	0	0	0	0	0	2.701540202
30085	26.84852	0	0	0	0	0	0	0	0.001133848	0.002084817	0.001901938	0	0	1.561462185	0	0	0	0	0	0	0	0	0.453246556	0	0	0	0.000204824	0	0	0	0	0	0	0	0	0	0	0	0	0	0	0	0	0	0.002706605	0.002406684	0.112221682	0	0.01979479
20136	64.87195	0	0	0	0	0	0	0	0	0	0	0	0	0	0	0	0	0	0	0	0	0.011616846	0	0	0	0	0	0	0	0	0	0	0.00060069	0	0	0	0	0	0	0	0.127107331	0	0.000221307	0	0.028531001	0.03655776	0.01615539	0.000382896	0.008184835
20079	45.25129	0	0	0	0	0	0	0	0	0	0	0	0	1.658245422	0	0	0	0	0	0	0	0.170668161	0.00679979	0	0	0	0	0	0	0	0	0	0	0	0	0	0	0	0.002173524	0	0.604721427	0	0.003175425	0	0.008529849	0.039145329	0.030341736	0	0.007117333
20173	61.61596	0	0	0	0	0	0	3.07e-05	0	0	0	0	0	0.000241819	0	0	0	0	0	0	0	0.08182709	0.006809328	0	0	0	0	0	0	0	0	0	0.001742635	0	0	0	0	0	0	0	0.063387398	0	0.000268688	0	0.003147491	0.006413973	0.003112945	0	0.005807505
20162	52.04864	0	0	0	0	0	0	0	0.003126429	0	0	0	0	0.550203519	0	0.069500704	0	0	0.491755604	0	0	0.780667356	0.002411954	0	0	0	0	0	0	0	0	0	0	0	0	0	0	0	0	0	0.81249747	0	0.001452926	0	0.002752408	0.013014	0.005044483	0	0.017679667
20073	31.8753	0	0	0	0	0	0	0	0	0	0	0	0	0.106519778	0	0.07000494	0	0.011642511	0	0	0	0.049295032	0.00783434	0	0	0	0	0	0	0	0	0	0	0	0	0	0	0	0	0	0.423640249	0	0.001566868	0	0	8.17e-05	0	0	0
20057	72.88131	0.139314153	0.004146448	0	0.000111187	0	0	0	0.003896956	0.005857638	0.000583052	0.00084068	0.003210853	0.870786675	0	0.065450967	0	0.034123452	0	0	0	0.792099073	0	0	0	0	0.001594579	0	0	0	0	0	0	0	0	0	0	0	0	0	0.577481732	0	0.001063053	0.022701058	0.019273256	0.00638374	0.006573571	4.88e-05	0.024130214
20054	52.51637	0	0	0	0	0	0	0	0	0	0	0	0	0.000299147	0	0	0	0	0	0	0	0.013304912	0	0	0	0	0	0	0	0	0	0	0	0	0	0	0	0	0	0	0	0	0	0	0	0	0.016277387	0	0.02621571
20051	49.88522	0.008589673	0.0037987	0	0	0	0	0	0	0	0.005091661	0	0	0.726874752	0	0	0	0	0	0	0	0.050686086	0	0	0	0	0	0	0	0	0	0	0	0	0	0	0	0	0	0	0.757770512	0	0.004976397	0	0.006154095	0.012202948	0.290219686	0	0.027508001
20060	28.44986	0	0	0	0	0	0	0	0	0	0	0	0	0.647135199	0	0	0	0	0	0	0	0	0.158333294	0	0	0	0.004958424	0	0	0	0	0	0	0	0	0	0	0	0	0	0	0	0	0	0	0	0.508542587	0	0.17971963
20061	64.06063	0.128192124	0	0	0	0	0	0	0.001620865	0	0.001146466	0	0	0.613147146	0.014594976	0	0	0	0	0	0	0.120267494	0.009775508	0	0	0	0	0	0	0	0	0	0.001092557	0	0	0	0	0	0	0	0.093108115	0	0	0	0.007762903	0.026095574	0.002436689	0	0.009912077
20041	10.31209	0	0	0	0	0	0	0.002089728	0	0	0	0	0	0	0	0	0	0	0	0	0	0	0	0	0	0	0	0	0	0	0	0	0.00036772	0	0	0	0	0	0	0	0	0	0	0	0	0	0.00222426	0	0
20087	56.41498	0	0	0	0.002432044	0	0.002109515	0	0.011637199	0.004175445	0.008385757	6.97e-05	0	0.11623252	0	0	0	0.160148782	0	0	0	0.481745181	0	0	0	0	0	0	0	0	0	0	0.003499877	0	0	0	0	0	0	0	0.614884329	0	0.004458747	0	0	0	0	0	7.41e-05
20039	73.34652	0.010741353	0	0	0	0	0	0	0	0	0	0	0	0.50853241	0	0	0	0	0.023916168	0	0	0.169132324	0	0	0	0	0	0	0	0	0	0	0.001924381	0	0	0	0	0	0.000586377	0	0.205914126	0	0.000386475	0	0	0	0	0	0
30212	44.91667	0	0	0	0	0	0	0	0	0.000286433	0.0010576	0	0	1.801990472	0	0	0	0	0.001035567	0	0	0.671118739	0	0	0	0	0	0	0	0	0	0	0	0	0	0	0	0	0.00089235	0	0.326858958	0	0.001691058	0	0.025046389	0.008587491	0.003051616	0.00016525	0.01443734
40120	41.25995	0	9.99e-05	0	0.005838761	0.000681385	0.011965348	0	0	0.001151305	0.031420051	0	0	0.000270204	0	0	0	0	0	0	0	0	0	0	0	0	0	0	0	0	0	0	0	0	0	0	0	0	0	0	0	0	0	0	0	0	0.033846015	0	0.002425964
10171	61.95185	0	0	0	0.00021307	0	0	0	0	0.000555503	0	0	0	0.677317909	0	0	0	0.038957499	0	0	0	0.462768208	0	0	0	0	0	0	0	0	0	0	0	0	0	0	0	0	0	0	0.134207232	0	0.000186436	0	0.006099118	0.019054512	0.000369067	0	0
20193	55.97054	0	0	0	0	0	0	0	0	0	0	0	0	0.026827147	0	0	0	0	0	0	0	0.383976477	0.109919535	0	0	0	0	0	0	0	0	0	0	0	0	0	0	0	0	0	0.379098013	0	0.001039095	0	0.009175738	0.037583543	0.007515828	0	0.001219616
30215	70.33053	0.215611019	0	0	0	0	0	0	0	0	0	0	0	1.08354988	0	0.129302525	0	0	0	0	0	0.175242735	0.073710836	0	0	0	0	0	0	0	0	0	5.93e-05	0	0	0	0	0	0.02693988	0	0.727913789	8.6e-05	0.000664596	0	0.004827223	0.020385894	0.00613268	2.37e-05	0.001444903
20199	52.0546	0	0	0	0.001213019	0	0.00046507	0	0.014000056	0.00390755	0.00245001	0	0	1.002547847	0	0.30396423	0	0.004454127	0.003610288	0	0	0.391828965	0.000685619	0	0	0	0.000254111	0	0	0	0	0	0.027204218	7.67e-05	0	0	0.000129453	0	1.710471228	0	2.625288587	0.016670615	0.009704148	0.000177398	0.02901176	0.137651236	0.020908988	0.000882195	0.027352849
20204	47.1035	0	0	0	0.004459175	0	0	0	0	0	0.000968006	0	0.001459943	0	0	0	0	0	0	0	0	0.226613907	1.009365774	0	0	0	0	0	0	0	0	0	0	0	0.000290931	0	0	0	0	0	2.04246621	2.971778417	0.170252684	0.000920399	0.114737804	0.092166866	0.341833069	0.002020646	0.076123357
20205	30.86805	0	0	0	0	0	0	0	0	4.84e-05	4.84e-05	0	0	0.268446284	0.005530556	0	0	0	0	0	0	0.127963243	0	0	0	0	0	0	0	0	0	7.6e-05	0	0	0	0	0	0	0.000290354	0	0.560224601	0	0.004009653	0	0	0.000718972	0.000801931	0	0
20206	43.94254	0	0	0	0.00278045	0	0.000117721	0.00101464	0	0	0	0	0	0	0.034537	0	0	0	0	0	0	0.053865612	0.248087887	0	0	0	0	0	0	0	0	0	0	0	0	0	0	0	0	0	0.274703969	0.000358768	0.001037063	0	0	0	0	0	0
30222	69.80491	0.277680079	0	0	0.000465004	0	0	0	0.000144936	0	0	0	0	0.045171853	0	0	0	0	0	0	0	0.02976028	0	0	0	0	0	0	0	0	0	0	0	0	0	0	0	0	0	0	0.301374166	0	0.001237999	0	0.041216297	0.061431909	0.006446652	0.000504258	0.00313727
20208	61.60358	0.107206651	0	0	0	0	0	0	0	0.00031869	0	0	0	0	0	0	0	0	0.000180463	0	0	0.534075039	0	0	0	0	0	0	0	0	0	0	0	0	0	0	0	0	0	0	0.437523395	0	0.000629701	0	0.003889558	0.007679284	0.021494317	0	0.014940048
20215	64.91418	0	0	0	0.001417467	0	0.000978894	0	0.001877091	0	0.003006855	0.000266652	0	0.904968538	0.430425815	0.069150641	0	0	0.054863696	0	0	0.070799675	0	0	0	0	0.000168412	0	0	0	0	0	0.002648979	0	0	0	0	0	0	0	0.328950608	0	0.000982403	8.07e-05	0.0058874	0.00539269	0	0	0
30225	40.32357	0	0	0	0	0	0	0	0.000859341	0	0	0	0	15.13154349	0	0.367242779	0	0	0	0	0	0.047508405	0.013170588	0	0	0	0	0	0	0	0	0	0	0	0	0	0	0	0.002721245	0	1.456713576	0	0.004487667	0	0	0	0.003986385	0	0.001098046
10179	64.10666	0.069561286	0	0	0.000477381	0	0	0.000262021	0.000369701	0.000642491	0.000983477	0	0	0.001654683	0	0	0	0	0.012415505	0	0	0.192485195	0	0	0	0	0	0	0	0	0	0	0	0	0	0	0	0	0	0	0	0	0	0	0.100131641	0.130145649	0.040943529	0.00102296	0.036273806
40137	57.60753	0	0	0	0	0	0	0	0	0	0	0	0	0.015125635	0.008643825	0	0	0	0	0	0	0.184352152	0	0	0	0	0	0	0	0	0	0	0	0	0	0	0	0	0	0	0.940803458	0.00281486	0.0217431	0.00044936	0.093250725	0.248195217	0.072783639	0.00152189	0.068730918
20235	61.49744	0	0	0	0.007315486	0	0.006268217	0.02392164	0	0	0.000866308	0	0	0.101716063	0.044620617	0	0	0	0	0	0	0.089749467	0	0	0	0	0	0	0	0	0	0	0.001139676	0	0	0	0	0	0	0	0.564693943	0.008474413	0.002082988	0	0.011558468	0.017934492	0	0	0.000673795
20218	60.87092	0	0	0	0.000684759	0.000356075	5.87e-05	0	0.002778165	0.002942507	0	0	0	0	0	0	0.02636909	0	0	0	0	0	0.140266028	0	0	0	0	0	0	0	0	0	0	0	0	0	0	0	0	0	0	0	0	0	0	0	0.457986364	0	0.071754914
30230	47.42095	0	0	0	0	0	0	0	0	0	0	0	0	0	0	0	0	0	0	0	0	0.50956462	0.260849932	0	0	0	0	0	0	0	0	0	0	0	0	0	0	0	0	0	0.370687571	0	0.001119934	0	0.015626494	0.003617439	0.042199947	0	0.073237361
30257	70.12125	0.319275347	0	0	0.000364521	0	0	0	0	0	0	0	0	1.227499676	0	0	0	0	0	0	0	0.444404559	0	0	0	0	0	0	0	0	0	0	0	0	0	0	0	0	0.000400375	0	3.187225899	0.000116527	0.013367752	0.00151784	0.015868604	0.020027725	0.001326616	7.17e-05	0.000513914
30264	29.40584	0	0	0	0.000804773	0.001178922	0.000882427	0	0	0	0	0	0	0.208521027	0	0	0	0	0	0	0	0	0.190978379	0	0	0	0	0	0	0	0	0	0	0	0	0	0	0	0	0	0.769455157	0	0.000494159	0	0	0	0.011648036	0	0.000127069
30231	67.08434	0	0	0	0.001073051	0	0.000246867	0	0.000865682	0.004028877	0.000766935	0	0	0.17203701	0	0	0	0	0	0	0	0.102055016	0	0	0	0	0	0	0	0	0	0	0	0	0	0	0	0	0	0	0.453548227	0	0.003159904	0	0.073227478	0.078602606	0.013120184	0.000918347	0.001184964
20222	70.10014	0	0	0	0	0	0	0	0	0	0	0	0	1.210379068	0	0	0	0	0.007959342	0	0	0.040011988	0	0	0	0	0	0	0	0	0	0	0	0	0	0	0	0	0.190671383	0	0.380687959	0	0.000968755	0	0.00405741	0.010817768	0.00405442	5.38e-05	0.005510543
20228	35.85244	0	0	0	0.000455448	0.000923725	0	0.001885938	0	0	0.000551669	0.000641476	0	3.312233569	0.068483934	1.093664569	0	0	0	0	0	0.157963365	0	0	0	0	0	0	0	0	0	0	0	0	0	0	0	0	0.003329258	0	1.107392147	0	0.002200261	0	0.014388298	0.004605795	0.024863594	0	0.002020648
20230	62.22804	0	0	0	0	0	0	0	0	0	0	0	0	1.730926519	0	0	0	0	0	0	0	0	0	0	0	0	0	0	0	0	0	0	0	0	0	0	0	0	0	0	0.105950349	0	3.78e-05	0	0.006564767	0.005828213	0	0	0.011497785
10189	38.24068	0	0	0	0	0	0	0	0	0	0	0	0	3.269205114	0	0.784528693	0	0	0	0	0	0.283370306	0	0	0	0	0.000518778	0	0	0	0	0	0	0	0	0	0	0	0	0	1.777600096	0	0.007306128	0	0.004662829	0.003903189	0.073129216	0	0.012963282
30260	64.92076	0	0	0	0	0	0	0	0	0	0	0	0	6.622322736	0	0.115743964	0	0	0.000638442	0	0	0.26925775	0	0	0	0	0	0	0	0	0	0	0	0	0.010372932	0	0	0	0	0	0.241183831	0	0.000806823	0.008257654	0.00657385	0.011411278	0	0	3.51e-05
30261	66.46264	0.298019733	0	0	0	0	0.000838434	0	0.000295129	3.35e-05	0.000741176	0	0.002371092	0.469295055	0	0	0	0	0	0	0	0.248461568	0.008853864	0	0	0	0	0	0	0	0	0	0	0	0	0	0	0	0	0	0.38240645	0	0.000546659	0	0.015769269	0.026521348	0.145746681	0.000264945	0.11093825
40150	56.07944	0.130026818	0	0	0.000975036	0	0.002121363	0	0	0	0	0	0	0.31630709	0	0	0	0	0	0	0	0.326312194	0	0	0	0	0	0	0	0	0	0	0	0	0	0	0	0	0	0	0.23487398	0	0.000786178	0	0.003812305	0	0	0	0.00615327
10193	35.84993	0	0	0	0	0	0	0.00467654	0.00026943	0	0.001019986	0	0	0.149822486	0	0	0	0	0.278173944	0	0	0.184918989	0	0	0	0	0	0	0	0	0	0	0.001962992	0	0	0	0	0	0.017519384	0	0.151400578	0	0.000487541	7.7e-05	0.000186035	0.000686406	0.001013571	0	0
40151	43.52648	0	0	0	0	0	0	0	0	0	0	0	0	0.000259778	0	0	0	0	0	0	0	0.307837179	0.131515543	0	0	0	0	0	0	0	0	0	0	0	0	0	0	0	0.000310604	0	0.206292136	0	0.001089939	0	0	0	0	0	0
30437	49.57795	0	0	0	0.000231941	0	0.000100844	0.001663928	0	0	0.004195115	0.000378165	0.027611117	6.911779632	0	0	0	0	0	0	0	0.475681665	0.520083326	0	0	0	0	0	0	0	0	0	0	0	0	0.002964817	0	0	0.000963061	0	2.767500192	0.023658028	0.026784195	0.000378165	0.007588519	0.019881416	0.008813775	0.000368081	0.005843916
40153	28.99703	0	0	0	0	0	0	0	0	0	0.001604667	0	0	0	0.085018955	0	0	0	0	0	0	0	0	0	0	0	0.011055162	0	0	0	0	0	0	0	0	0	0	0	0	0	0	0	0	0	0.004863703	0.013348558	0.053940956	0	0.031440115
40154	63.02235	0	0	0	0	0	0	0	0	0	0	0	0	0.217044038	0	0.630920129	0	0	0	0	0	0.868590302	0	0	0	0	0	0	0	0	0	0	0	0	0	0	0	0	0	0	0	0	0	0	0.00971403	0.033738412	0.197442184	0.002492294	0.022678395
30268	39.2725	0	0	0	0.000692293	0.000425092	0	0.00176717	0	0	0	0.000206473	0	0	0	0	0	0	0	0.010791276	0	0	0	0.07069895	0.000163964	0	0	0	0	0	0	0	0	0.000230764	0	0	0	0	0	0	1.536958254	0.559421688	1.215861622	0.001487824	0	0	0.150136587	0	0.076978173
30269	48.72583	0	0	0	0	0	0	0	0	0	0	0	0	2.109624416	0	0.738194213	0	0.466112962	0	0	0	0.392837047	0.023596373	0	0	0	0	0	0	0	0	0	0	0	0	0	0	0	0	0	0.296303169	0	0.000522997	0	0.000153823	0.000558888	0.003609702	0	0.000466595
30272	53.64299	0	0	0	0	0	0	0	2.32e-05	0	0	0	0	0.623371974	0.283023448	0	0	0	0	0	0	0.253443041	0.062540241	0	0	0	0	0	0	0	0	0	0	0	0	0	0	0	0	0	1.597833392	0	0.00509	0.000134435	0.023303669	0.052360242	0.006791302	0.000157614	0.019029552
10206	71.18607	0.065920514	0	0	0	0	0	0	0	0	0	0	0	0.736397664	0	0	0	0	0	0	0	0.083424978	0	0.000535939	0	0	0	0	0	0	0	0	0	0	0	0	0	0	0.004091578	0	2.306736797	0.011502522	0.064246425	0.000873062	0.002552914	0.007105516	0.003250212	0	0.002463591
40163	45.75798	0	0	0	0.000157302	0	0	0	0	0	0	0	0	0.7092958	0	0	0	0	0.007056887	0	0	0.275028748	0	0	0	0	0	0	0	0	0	0	0	0	0	0	0	0	0	0	0.265351971	0	0.001469959	0	0.013224205	0.027457312	0.005006539	0	0.000325452
20272	55.21912	0.068219192	0	0	0	0	0	0	0	0	0	0	0	0	0	0	0	0	0	0	0	0.03267213	0	0	0	0	0	0	0	0	0	0	0	0	0	0	0	0	0	0	0.247678565	0.002198741	0.012252049	9.4e-05	0.137669857	0.43296841	0.164816026	0.001688239	0.044431588
20255	35.29598	0	0	0	0	0	0	0.000931738	0	0	0	0	0	0.102788811	0	0.100064771	0	0	0	0	0	0.08282762	0	0	0	0	0	0	0	0	0	0	0	0	0	0	0	0	0.006541577	0	0.43235228	0	0.001080557	0	0.004775157	0.0014429	0.012623755	0	0.000291168
20248	39.77406	0	0	0	0	0.016062259	0	0.000909412	0	0	0	0.014610814	0	5.643731058	0.005034889	2.195259751	2.682325028	2.28068423	0.087664884	0	0	5.532951456	19.72388224	0	0	0	0.010003529	0	0	0	0	0	0	0	0	0	0.023319486	0	0	0	0.322178688	0	0.000728734	0	0	0	0	0	0
40187	46.85302	0	0	0	0	0	0	0	9.57e-05	0	0	0	0	0	0	0	0	0	0	0	0	0.092629874	0.341963622	0	0	0	0	0	0	0	0	0	0	0	0	0	0	0	0	0	0.168146419	0	0.000196644	0	0.026918946	0.103562208	0.127552755	0.000483638	0.065923516
40179	71.93201	0.061370665	0	0	0.002105099	0	0.000311555	0	0	0	0	0	0.008310932	0.792906743	0	0	0	0	0	0	0	0.070953077	0.006691409	0	0	0	0	0	0	0	0	0	7.86e-05	0	0	0	0	0	0.000774677	0	0.756320115	0.00021893	0.006952442	0.000314362	0.029670674	0.07340622	0	0.000906596	0.055437091
40173	59.28607	0	0	0	0	0	0	0	0	0	0	0	0	4.130521443	0.024884352	0	0	0	0	0	0	0.428530358	0.035091333	0	0	0	0	0	0	0	0	0	0	0	0	0	0	0	0.002756333	0	0.241852935	0	0.000154713	8.14e-05	0.008195713	0.013716522	0	0	0
40170	56.08489	0	0	0	0	0	0	0	0	0	0	0	0	0.085489544	0	0	0	0	0	0	0	0.008207734	0	0	0	0	0	0	0	0	0	0	0	0	0	0	0	0	0	0	0.5391985	0	0.000601637	0	0.047423927	0.249306078	0.000733382	0.00174343	0.007909111
30292	48.38386	0	0	0	0	0	0	0.008671512	0	0	0	0	0	0.873623824	0	0	0	0	0.039775398	0	0	0.431103167	0.15954549	0	0	0	0	0	0	0	0	0	0.011402005	0	0	0	0	0	0	0	0.441209607	0.015995842	0	0	0	0	0.204833492	0	0.100837292
30290	48.51792	0.147949191	0	0	0	0	0	0	0	0	0.002723402	0	0	0.346206666	0	0	0	0	0.068167417	0	0	0.143398175	0	0	0	0	0	0	0	0	0	0	0	0	0	0	0	0	0	0	0.591426091	0	0.003814822	0	0.011907804	0.042210154	0.003989861	0	0.001760687
40167	59.05915	0.013002813	0	0	0	0	0	0	0	0	0	0	0	0.139444524	0	0	0	0	0.002059325	0	0	0.013678337	0	0	0	0	0	0	0	0	0	0	0	0	0	0	0	0	0	0	0.162068436	0	0.000450349	0	0.0029068	0.012990531	0	0	0.001523
40166	55.14099	0	0	0	7.63e-05	0	4.49e-05	0	0	0	0	0	0	2.676728442	0	0.202664057	0	0.172752066	0	0	0	0.508642911	0.01039832	0	0	0	0	0	0	0	0	0	0	0	0	0	0	0	0	0	0.400815297	0	0.000753631	0	0.010604671	0.024816007	0.000439618	0	0.000224295
10214	41.57845	0	0	0	0	0	0	0	0	0	0	0	0	0.005672733	0.024361786	0	0	0	0	0	0	0.018332682	0	0	0	0	0	0	0	0	0	0	0	0	0	0	0	0	0	0	0.189309191	0	0.000736112	0	0.001320327	0.004393301	0.00127359	0	0.006210211
30304	47.83068	0.046999344	0	0	0	0	0	0	5.22e-05	9.39e-05	0	0	0	1.955984483	0	0.218062559	0	0	0.001825926	0	0	0.265249713	0	0	0	0	0	0	0	0	0	0	0	0	0	0	0	0	0	0	0.282089971	0.001304233	0.00365707	0.00039127	0.003203197	0.003839662	0	0	0
20249	61.38004	0	0	0	0	0	0	0	0	0	0	0	0.004564879	4.076286172	0.190435004	1.298333412	1.088642498	0	0	0	0	5.564259017	0	0	0	0	0	0	0	0	0	0	0	0	0	0	0	0	0.00379248	0	1.6455693	0	0.006287329	0.098959776	0.014158076	0.038585198	0.002019824	6.18e-05	0.039871243
40185	67.88856	0.191425928	0	0	0.000208724	0	0	0	0	0	0	0	0	0.763821983	0	0	0	0	0	0	0	0.148576423	0	0	0	0	0	0	0	0	0	0	0	0	0	0	0	0	0	0	1.279149586	0	0.000240836	0.000202302	0.106696682	0.140179281	0.044512878	0.001223446	0.05908505
40186	40.40468	0	0	0	0.006346902	0.002026241	0.000178786	0	0.005107319	0.003504205	0.007151439	0	0	2.19899583	0	0	0	0	0	0	0	0.281146886	0	0	0	0	0	0	0	0	0	0	0	0	0	0	0	0	0.033832264	0	2.203638306	0	0.005232469	0	0.023760654	0.021472194	0.242648309	0.000369491	0.055232943
30345	53.6987	0.01856682	9.72e-05	0	0.000185205	0	0	0	0	0	0	0	0.002694736	0.098857901	0	0	0	0	0	0	0	0.092709088	0	0	0	0	0	0	0	0	0	0	0	0	0	0	0	0	0	0	0.399098665	0	0.001597395	0	0.006565524	0.015311839	0	0	0.001902983
10226	45.95606	0	0	0	0	0	0	0	0	0	0	0	0	4.030807826	0	0.088972539	0	0	0	0	0	0.295787889	0.101245917	0	0	0	0	0	0	0	0	0	4.32e-05	0	0	0	0	0	0.001572679	0	1.138214019	5.94e-05	0.003393959	0.000351286	0.019099128	0.063112513	0	0.000151323	0.022930844
20270	57.01333	0	0.002007477	0	0	0	0	0	0	0	0.000335296	0	0	3.094421062	0.013437632	0	0	0	0	0	0	0.25880983	0	0	0	0	0	0	0	0	0	0	0.003761333	0	0	0	0	0	0	0	0.342324328	0	0.000563125	0	0.02595535	0.061380663	0.006856373	0.000326699	0.003619477
30352	64.25291	0	0	0	0	0	0	0	0	0	0	0	0	0.23921241	0	0	0	0	0	0	0	0.041273596	0	0	0	0	0	0	0	0	0	0	0	0	0	0	0	0	0	0	0	0	0	0	0.102640634	0.115423795	0.161151478	0.003857112	0.020658246
40192	43.74839	0.000691895	0.000331885	0	0	0	3.38e-05	0	0.000270008	0	0.000905651	0	0	0.308804475	0	0	0	0	0	0	0	0.403931576	0	0	0	0	0	0	0	0	0	0	0	0	0	0	0	0	0	0	1.309869413	0	0.006446435	0.000298134	0.002311941	0.005630786	0.000843774	0	0.001108157
30354	48.20859	0	0	0	0	0	0	0	0	0	0	0	0	0.031313086	0	0	0	0	0	0	0	0.038258314	0	0	0	0	0	0	0	0	0	0	0	0	0	0	0	0	0	0	0.656326635	0	0.001512309	0	0.00964874	0.028987652	0.001439801	0.000134658	0.004806243
30359	68.2677	0.012908699	0	0	0	0	0	0	0.000291937	0	0	0	0	0	0.086257904	0	0	0	0	0	0	0.000539449	2.945556845	0	0	0	0	0	0	0	0	0	0	0	0.001221693	0	0	0	0	0	1.144555405	0	0.002297418	0.000472811	0.098316177	0.193712982	0.067665951	0.001770662	0.12589789
30367	36.90139	0	0	0	0	0	0.000530028	0	0.007363608	0.00182986	0	0	0	0.011288342	0	0	0	0	0	0	0	0.003407325	0.001091606	0	0	0	0	0	0	0	0	0	0	0	0	0	0	0	0	0	0.007010256	0	0	0	0.000523718	0.001318761	0.012070765	0	0.011300961
30369	55.92828	0	0	0	0	0	0	0	0.000890249	0.003455223	0.003177571	0	0	4.142702455	0	0.231931858	0.084388538	0	0	0	0	2.006356451	0	0	0	0	0.000850584	0	0	0	0	0	0	0	0	0	0	0	0	0	0	0	0	0	0	0	0.216348096	0	0.019453259
20268	70.61935	0.137360434	0	8.23e-05	0	0	0	0	0	0	0	0	0	0	0	0	0	0	0	0	0	0.254122092	0	0	0	0	0	0	0	0	0	0	0.000152779	0	0	0	0	0	0.000993066	0	0.36227228	0	0.002494418	0	0.015997766	0.04624515	0.002512046	0.000217417	0.005879069
30277	54.99504	0.476886044	0	0	0.00054456	0	0	0	0	0	0	0	0	1.391161781	0	0.025963361	0	0	0	0	0	0.435990038	0	0	0	0	0	0	0	0	0	0	0	0	0	0	0	0	0.001233136	0	0.676276013	0	0.004559002	0.001026113	0.031368456	0.097192709	0.000774085	0.000733581	0.006363701
40226	70.62486	0	0	0	0.000220314	0	0	0	0	0	0	0	0	1.562070071	0	0.628542809	0	0	0	0	0	0.361143847	0	0	0	0	0	0	0	0	0	0	0	0	0	0	0	0	8.52e-05	0	0.460934135	0	0.004282895	0	0	0.002914014	0.079853381	0	0.005769278
30397	63.64847	0.066050732	0	0	0.002591864	0.003257097	0.001428615	0	0	0	0	0.000258096	0	0.006594168	0	0	0	0	0.055715992	0	0	0.849164498	0	0	0	0	0	0	0	0	0	0	5.82e-05	0.000272636	0	0	0	0	0	0.000570719	3.550537659	0.077356058	1.686681966	0.002290146	0.000817909	0.000966951	0.157184021	0	0.053316791
20292	65.65446	0.103936479	0	0	0.000704084	0	0.000388105	0	0.00285068	0.002802596	5.15e-05	0	0	0.160393681	0	0	0	0	0	0	0	0.000776209	0.01332607	0	0	0	0	0	0	0	0	0	0.002143162	0	0	0	0	0	0.02168921	0	0.736004358	0	0.00469847	0.0001889	0.007294993	0.007909778	0	0	0.001408167
40237	54.50614	0.001601384	0	0	0.000878031	0	0	0	0	0	0	0	0	0.816273563	0	0	0	0	0	0	0	0.167976975	0	0	0	0	0	0	0	0	0	0	0	0	0	0	0	0	0	0	0.190673861	0	0.000955371	0	7.28e-05	0.001119149	0	0	0
30419	75.88547	0.18055514	0	0	0	0	0	0	0	0	0	0	0	2.300261009	0.186998543	0	0	0.043791989	0	0	0	0.743091688	0.044177821	0	0	0	0	0	0	0	0	0	0	0	0	0.000450942	0	0	0	0	0.000554634	0.004437074	0.023354923	0	0.018522371	0.027338644	0.019773916	0.000197739	0.002066615
30415	56.66999	0	0	0	0.000142989	0	0	0	0	0	0	0	0	3.355479965	0	0.297170177	0	0	0	0	0	0.450645057	0	0	0	0	0	0	0	0	0	0	0	0	0	0	0	0	0	0	0.172891055	0	8.23e-05	0	0.004948287	0.005468247	0.00355306	0	0.003938698
40231	25.78636	0	0	0	0	0	0	0.002263516	0	0	0.019362338	0	0	0.007258094	0	0	0	0	0.069367486	0	0	0	0	0	0	0	0.002567792	0	0	0	0	0	0	0	0	0	0	0	0	0	0.653933457	0	0.004942628	0.00037849	0.000667923	0.006679227	0.003710682	0	0
40230	50.53299	0.003551731	0	0	0	0	0	0	0	0	0	0	0	0.351730241	0	0	0	0	0	0	0	0.004204696	0	0	0	0	0	0	0	0	0	0	0	0	0	0	0	0	0.000128614	0	0.113744447	0	0.001563158	0	0.00428879	0.002230962	0	0	0
10242	48.71758	0	0	0	0	0	0	0	0	0	0	0	0	0	0	0	0	0	0	0	0	0.000389746	0	0	0	0	0	0	0	0	0	0	0	0	0	0	0	0	0	0	0.053390124	0	0	0	0.007005178	0.009466734	0.012302652	0	0.00580517
10241	74.80696	0.777552936	0	0	0	0	3.53e-05	0	0	0	0	0	0	0	0.002131331	0	0	0	0	0	0	0.014498594	0	0	0	0	0	0	0	0	0	0	0	0	0	0	0	0	0	0	0.036638238	0	5.29e-05	0	0.001803822	0.005968231	0.008520286	0	0.002055752
10238	40.3459	0	0	0	0.000238616	0	0	0	0	0	0	0	0	0.154539919	0.304277683	0	0	0	0	0	0	0.177637988	0	0	0	0	0	0	0	0	0	0	0	0	0	0	0	0	0	0	0.129520988	0	0.000149135	0	0.001055878	0.00159873	0.00675881	0	0.015205831
30396	48.62023	0	0	0	0	0	0	0	0	0	0	0	0.000529212	0	0	0	0	0.027729662	0	0	0	0.335854142	0.14514785	0	0	0	0	0	0	0	0	0.002784784	0	0	0.002805335	0	0	0	0	0	0.081226278	0	0	0	0.025427848	0.031963355	0.006951683	0.000282589	0.02900388
30435	44.97625	0	0	0	0	0	0	0	2.75e-05	0	0	0	0.000588754	0.001116982	0	0.419005868	0	0	0	0	0	0.081396636	0.135694074	0	0	0	0	0	0	0	0	0	0	0	0	0	0	0	0	0	0.034488887	0.000852868	0.003400468	6.05e-05	0	0	0.027033169	0	0.00706505
30432	74.25259	0.00363296	0	0	0	0	0	0	0	0	0	0	0.000859964	0	0	0	0	0	0	0	0	0	0	0	0	0	0	0	0	0	0	0	0	0	0.000656559	0	0	0	0	0	0.001387786	0	0	0	0.001578316	0.002167932	0.000986126	0	0.000388786
30427	34.45149	0	0	0	0.001455177	0	0	0	0	0	0	0	0	0.024429928	0	0	0	0	0	0	0	0.056312722	0	0	0	0	0	0	0	0	0	0	0	0	0	0	0	0	0	0	0.375442179	0	0.000353962	0	0.00087835	0.003533064	0	0	0.011235014
10249	68.27969	1.285087929	0	0	0.001712897	0.012415328	0	0.021487335	0	0	0.001684348	0.004218801	0	0.713262801	0	0	0	0	0.057765849	0	0	0.671969306	0	0	0	0	0.007302014	0	0	0	0	0	0	0	0	0	0	0	0.001310049	0	0.429559556	0	0.003102246	0.000123709	0.046165733	0.080553717	0.098424937	0.000793008	0.016561172
30418	44.0058	0	0	0	0	0	0	0	0	0	0	0	0	1.343020956	0	0.400218565	0	0	0	0	0	0.203180565	0	0	0	0	0	0	0	0	0	0	0	0	0	0	0	0	0	0	0.216658369	0.000599138	0.002575733	0	0.004098776	0.009686997	0	0	0.002430148
40232	53.69339	0	0	0	0	0	0	0	0	0	0	0	0	2.579653534	0	0.196177974	0	0	0	0	0	0.122004038	0	0	0	0	0	0	0	0	0	0	0	0	0	0	0	0	0	0	0	0	0	0	0.056568161	0.050849294	0.221716072	0.000764059	0.045676845
20309	49.58696	0	0	0	0	0	0	0	0	0	0	0	0	0.011438718	0	0.194261591	0.569450525	0	0.41276681	0	0	0	0	0	0	0	0	0	0	0	0	0	0	0	0	0	0	0	0	0	0	0	0	0	0	0	0.157394538	0	0.0149273
20287	58.24148	0	0	0	0.000396706	0	0	0	0.000972974	0	0	0	0	2.667058337	0	0	0	0	0	0	0	0.7689456	0.035837164	0	0	0	0	0	0	0	0	0	0	0	0	0	0	0	0	0	0.770181652	0.000129451	0.001503307	0	0.010443806	0.023923457	0.000764181	0.00010022	0.002776942
40204	29.2215	0	0	0	0	0	0	0	0	0	0	0	0	0.054492371	0	0.044264877	0	0.004253788	0	0	0	0.000821031	0	0	0	0	0	0	0	0	0	0	0.002328613	0	0	0	0	0	0	0	0.153136373	0	0	0	0	0	0.026994922	0	0.001663295
20279	44.44932	0	0	0	0	0	0	0	0	0	0	0	0	0.023759025	0	0	0	0	0	0	0	0.025681079	0	0	0	0	0	0	0	0	0	0	0	0	0	0	0	0	0	0	0.069293916	0	0	0	0.000505511	0.003866327	0	0	0
10187	41.33566	0	0	0	0.001161554	0	0.00024639	7.04e-05	0	0	0	9.39e-05	0	1.146964186	0	0	0	0	0.001396211	0	0	0.092648598	0	0	0	0	0	0	0	0	0	0	0	0	0	0	0	0	0	0	0.717136405	0.37522301	0.034870086	0.000111462	0.013035217	0.028417008	0.015592983	0	0.016684139
20295	53.19996	0	0	0	0.00011232	0	0	0	0	0	0	0	0	3.970903582	0	0.331194502	0	0	0	0	0	0.598048313	0	0	0	0	0	0	0	0	0	0	0	0	0	0	0	0	0.000870481	0	0.692097668	0	0.004670644	0.00015912	0.018677895	0.005681524	0.003102842	0	0.004240083
30202	50.40429	0	0	0	0	0	0	0	0.005281943	0	0	0	0	0.950313321	0	0	0	0	0	0	0	1.075006855	0.298541377	0	0	0	0	0	0	0	0	0	0	0	0	0	0	0	0	0	0.871029618	0	0.000600108	0	0.082641332	0.297073344	0.066750866	0.001314286	0.081961871
30203	62.16643	0.016994842	0	0	0.002425132	0	0.000665871	0	0	0	0	0	0	2.025810088	0.186474121	1.620188771	0	0	0	0.013941672	0	1.409153093	0	0.123197468	0.000491836	0	0	0	0	0	0	0	0	0	0	0	0	0	0	0	1.93926957	0.057499466	0.04547974	0.000366986	0.010657718	0.009594594	0.045112754	0	0.017596395
40193	61.74684	0.021031586	0	0	0	0	0	0	0	0	0	0	0	0.089298169	0	0	0	0	0	0	0	0.06761628	0.001862929	0	0	0	0	0	0	0	0	0	0	0	0	0	0	0	0.152136629	0	0.256322927	0	0.000439911	0	0	0	0.000229519	0	0
30204	37.04237	0	0	0	0	0	0	0	0.00420557	0	0	0	0	5.777540205	0	0	0	0	0	0	0	1.812921726	0	0	0	0	0	0	0	0	0	0	0	0	0	0	0	0	0	0	1.735993793	0	0.004469992	0	0.001939095	0.001435434	0	0.251723507	0
30210	42.89901	0	0	0	0	0	0	0	0	0	0	0	0	3.126639144	0	0.363653389	0	0	0	0	0	0.26201933	0	0	0	0	0	0	0	0	0	0	0	0	0	0	0	0	0	0	0	0.000433968	0	0	0.040992803	0.099812537	0.061600552	0.000719473	0.050842725
10166	63.99571	0.089643471	0	0	0	0	0	0	0	0	0.000363643	0	0	0.136888295	0	0	0	0	0	0	0	0	0	0	0	0	0.000680481	0	0	0	0	0	0	0	0	0	0	0	0.016605177	0	0.379125131	0	0.001973035	0	0.030819669	0.039205067	0	4.32e-05	0.001494178
30191	47.30019	0.027040274	0	0	0	0	0	0	0.001770714	0	0	0	0.008242251	0.852957003	0	0.378421543	0	0	0	0	0	0.149551528	0	0	0	0	0.001038186	0	0	0	0	0	0	0	0	0	0	0	0	0	0.275809738	0.017596467	0.002640261	0	0.022297291	0.053079251	0	0.000479568	0.000495378
40106	64.01436	0.091954115	0	0	0	0	0	0	0	0.001802881	0.000208717	0	0	1.064718036	0.003145145	0.012112768	0	0	0	0	0	0.958510007	0	0	0	0	0	0	0	0	0	0	0	0	0	0	0	0	0	0	0.730256668	0	0.005498606	0	0.038277929	0.083850148	0.003249504	0.000716114	0.003713718
30193	34.10283	0	0	0	0.000718279	0	0	0	0	0	0	0	0	0	0	0.719221514	0	0	0.013798868	0	0	9.753354886	0	0	0	0	0	0	0	0	0	0	0	0	0	0	0	0	1.049952834	0	0.312906136	0.000270178	0.002055992	0.000375614	0.006583128	0.027881094	0.000388793	0	3.95e-05
10162	39.79484	0	0	0	0	0	0	0	0.001794114	0.000836852	0	0	0	0.001764011	0	0	0	0	0	0	0	0.05561753	0	0	0	0	0	0	0	0	0	0	0	0	0	0	0	0	0	0	0.299285888	0	0	0	0.016261415	0.017321026	0.027146508	9.63e-05	0.00932578
10161	78.47655	0	0	0	0	0	0	0	0	0	0.000443383	0.002070556	0	2.621366674	0	0.089066184	0	0.008792329	0	0	0	0.95060895	0.001308626	0	0	0	0	0	0	0	0	0	0.000686598	0	0	0	0	0	0	0	0.434788735	0	0.000622028	0	0.007729071	0.009397138	0.003146728	0	0.002612947
30341	57.36332	0	0	0	0	0	0	0	0	0	0	0	0	0.264517942	0	0	0	0.000456212	0	0	0	0.071595507	0.003044259	0	0	0	0	0	0	0	0	0	0	0	0	0	0	0	0	0	0.495561828	0	0.001782213	7.25e-05	0.021352448	0.099663232	0.001607403	0.000405048	0.020295058
40114	49.31627	0	0	0	0	0	0	0	0	0	0	0	0	0.000258487	0	0	0	0	0.03205239	0	0	0.763651737	1.329849805	0	0	0	0	0	0	0	0	0	0	0	0	0	0	0	0.000618341	0	0.493689926	0	0.00149517	0	0.000268624	0.000440948	0.010810839	0	0.004069903
30294	79.98034	0	0	0	5.41e-05	0	0	0	0	0	0	0	0	0.02345904	0	0.006860738	0	0	0.009379212	0	0	0.005317222	0	0	0	0	0	0	0	0	0	0	0	0	0	0	0	0	0	0	0.066511324	0	0.000228224	0	0.017941621	0.004380302	0.000194191	0	0.000288283
10222	36.35267	0.006632051	0	0	0	0	0	0	0.001807584	0	0	0	0	0.212327481	0.037653758	0.135536982	0	0	0	0	0	0.161785139	0.142945531	0	0	0	0	0	0	0	0	0	0	0	0	0	0	0	0.00154663	0	0.370675665	0	0.001222029	0	0.013938765	0.027654763	0.002934142	3.18e-05	0.001037451
40239	45.01082	0	0	0	0	0	0	0	0	0	0	0	0	0.022171639	0	0.106745003	0	0	0	0	0	0.187199677	0.324210726	0	0	0	0	0	0	0	0	0	0	0	0	0	0	0	0	0	0.314241187	0	0.00035743	0	0.007528019	0.028005991	0.019851095	0.000197961	0.014583131
30422	59.27788	0.170483158	0	0	0.000871453	0	6.52e-05	0	0.000215827	0	0	0	0	0.310233332	0	0	0	0	0	0	0	0.148415841	0	0	0	0	0	0	0	0	0	0	0	0	0	0	0	0	0	0	0.675718436	0	0.002484049	0	0.016573903	0.038270649	0	0.00038686	0.00325777
20216	51.6692	0	0	0	0	0	0	0.000507473	0.002015394	0.000386646	0.002223217	0	0	0	0	0	0	0	0	0	0	0.159573806	0	0	0	0	0	0	0	0	0	0	0	0	0	0	0	0	0	0	0.001469256	1.717604175	0.070799791	0.001778573	0	0	0.009521168	0	0.065145087
[truncated: 796 more columns]
