# Supplementary material for: Associations of the intestinal microbiota with plasma bile acids and inflammation markers in Crohn’s disease and ulcerative colitis
Source: Sci Rep. 2025 Oct 8;15:35039. doi: 10.1038/s41598-025-18106-7 (PMC12508173; doi:10.1038/s41598-025-18106-7)
Supplement: Supplementary file 2 — Supplementary Information 2. [file 41598_2025_18106_MOESM2_ESM.csv]

	BA50.Std01.GHCA	BA17.Std02.THCA	BA21.Std04.TUDCA	BA56.Std06.TCA	BA22.Std07.TLCA.3S	BA30.Std08.GCDCA	BA33.Std09.GDCA	BA58.Std10.TDCA	BA47.Std11.CA	BA60.Std12.UDCA	BA77.Std13.HDCA	BA80.Std14.GLCA	BA59.Std15.TLCA	BA48.Std16.CDCA	BA49.Std17.DCA	BA79.Std18.IDCA	BA53.Std20.LCA	BA05.1OH.G.S	BA04.2OH.T	BA61.Gluc.T.2OH	BA82..TaMCA..murine.	BA06.3OH.Gluc	BA08.3OH.Gluc	BA16..3OH.Gluc	BA01	BA20	BA10.2OH.T	BA12.1OH.T	BA11.1OH.S.G	BA15.Gluc.2OH	BA13..Gluc.T.OH	BA64..2OH.UT	BA68.2OH.UT	BA27.2OH.UT	BA69..2OH.UT	BA70..2OH.UT	BA24	BA26	BA81.GUDCA_G_2OH	BA18.Glucose.4OH	BA75.GCA_3OH.G	BA19.1OH.S.G	BA23.1OH.S.G	BA28.Gluc.OH	BA57.TCDCA_2OH.T	BA35	BA76.MCA_3OH	BA34	BA36.2OH
10003	44.23	9.35	1.91	3.61	60.38	23.37	96.91	126.38	19.22	0.06	1.19	5.19	50.55	2.93	2.61	28.65	6.76	0.25	0.1	5.72	67.67	7.73	0.03	4.65	36.27	112.57	2.56	151.93	52.35	8.7	17.87	75.27	37.73	55.62	1.16	1.73	0.04	0.19	4.08	40.68	15.51	41.9	49.4	8.93	16.91	0.23	1.18	33.94	3.74
20003	0.71	0.19	0.01	0.06	16.55	1.62	5.41	3.85	14.96	0.06	3.77	6.31	18.37	2.8	2.48	22.22	2.78	0.3	0.1	4.38	1.38	6.05	27.13	5.56	806.45	48.5	0.26	49.58	77.5	59.15	22.69	57.42	17.51	0.65	1.16	1.73	473.16	41.07	0.24	98.15	0.32	15.73	22.61	38.3	0.65	15.67	1.18	17.84	2.21
20002	9.25	4	0.13	7.52	37.06	17.1	47.94	84.91	19.07	0.06	1.19	8.11	67.35	4.42	9.64	13.53	9.72	0.03	0.1	2.81	22.07	0.13	5.83	2.33	19.48	109.15	2.08	103.85	33.75	1.25	18.74	52.66	63.03	50.99	1.16	13.47	44.98	0.19	0.37	50	19.8	15.73	25.57	10.64	16.13	13.67	1.18	3.74	1.42
30001	15.55	1.02	0.19	0.85	39.77	14.98	18.36	13.5	11.58	1.1	1.19	13.3	41.76	7.36	6.62	20.88	9.21	0.69	0.26	1.93	11.76	0.36	0.03	2.33	5.56	203.63	0.6	42.04	80.54	5.13	16.15	71.71	29.76	30.79	1.16	8.44	0.04	0.19	2.17	82.76	4.19	46.75	33.53	8.08	3.32	11.53	4.71	3.55	21.99
20027	1.41	0.19	0.01	0.2	66.02	2.3	18.86	17.16	15.24	0.69	16.9	10.3	35.16	7.08	49.54	13.47	23.68	0.03	0.1	0.52	4.41	0.01	0.88	2.33	231.42	88.63	0.4	164.96	55.03	46.15	56.9	52.61	49.7	19.61	12.22	49.44	332.28	120.61	0.08	57.47	0.7	38.96	93.53	30.3	0.91	106.52	1.18	496.56	7.08
20018	1.62	0.19	0.07	0.2	11.57	0.86	4.31	3.6	30.75	0.16	50	6.26	15.05	1.78	3.31	8.81	9.33	0.31	0.1	1.14	2.69	2.51	9.14	5.88	173.82	7.09	0.28	9.58	62.71	25.81	26.22	39.76	1.57	20.3	1.16	1.73	149.49	25.77	0.35	66.67	0.82	24.24	21.65	45.83	0.32	11.99	5.06	225.22	3.95
20008	4.71	0.64	0.01	0.94	42.62	2.97	2.95	5.32	6.48	0.99	9.52	4.64	12.12	57.39	13.86	3.54	12.35	0.11	0.1	33.93	7.04	0.01	0.03	12.9	134.91	97.02	4.48	63.35	80.24	7.5	1.32	30.09	62.01	0.65	1.16	1.73	51.76	0.19	0.09	50.91	1.21	19.31	14.33	9.43	2.31	30.96	10.39	13.99	3.35
10009	20.86	6.13	0.68	1.35	57.92	6.58	19.32	28.16	38.04	1.71	10.34	6.9	23.91	15.26	21.49	34.6	15.49	0.89	1.35	35.59	38.42	2.94	5.22	12.9	29.64	155.42	8.13	207.24	115.32	5.26	127.87	48.87	53.67	35.65	1.16	55.46	31.2	0.19	1.86	114.58	4.94	49.23	39.73	77.08	3.44	1.09	13.16	7.48	15.1
10014	9.72	0.19	0.24	0.52	0.61	24.83	9.1	1.2	188.53	257.21	1.19	38.93	12.9	514.65	99.12	41.64	44	9.3	1.27	6.05	0.45	16.58	289.04	11.76	45.53	120.81	0.28	86.25	94.92	54.84	1.32	1.5	42.58	47.61	1.16	28.51	64.74	62.79	8.88	211.76	7.83	1.52	37.8	172.92	1.39	279.24	311.39	0.81	1237.78
10016	61.15	26.38	1.12	78.95	72.74	64.12	189.92	386.39	85.87	1.4	48.28	60.23	180.43	33.8	50.18	19.35	60.56	0.32	0.34	54.69	40.68	1.45	62.71	12.9	40.95	114.02	10.29	127.26	28.83	63.16	182.18	64.1	33.55	175.86	60.68	53.41	116.79	3.29	1.69	118.75	68.54	24.62	50.25	100	75.09	23.68	57.89	517.77	4.98
10021	29.15	1.22	1.29	1.78	207.72	28.5	62.03	35.38	10.74	0.33	153.57	42.06	122.58	4.01	5.99	25.84	73.33	1.48	0.42	7.19	6.28	13.33	14.15	23.53	58.52	66.35	2.83	99.91	62.71	116.13	168.9	53.94	143.28	129.9	25.59	32.56	0.2	1.87	6.6	58.82	10.91	106.06	397.74	45.83	5.97	137.15	7.59	71.68	23.98
10034	153.04	74.77	2.35	6.97	332.12	84.69	170.59	187.41	33.87	0.99	28.57	22.82	66.67	14.72	13.21	11.85	17.33	3.52	3.8	72.3	324.66	4.3	46.07	17.65	68.49	143.71	43.56	146.94	216.95	103.23	145.43	231.5	239.98	60.9	96.38	48.5	49.35	15.23	7.06	107.84	20.11	230.3	398.71	114.58	34.35	73.04	43.04	37.05	12.29
10018	3.6	0.19	0.01	0.15	17.3	1.24	4	1.9	3.48	0.31	1.19	5.06	13.04	6.39	4.52	27.57	9.86	0.65	0.1	2.56	0.45	1.7	8.24	6.45	227.1	160.48	1.67	135.34	66.67	47.37	12.93	21.43	38.66	0.65	1.16	24.57	21.6	0.19	0.21	66.67	1.31	21.54	31.58	16.67	0.46	38.3	5.26	22.17	21.24
10011	8.82	0.19	0.36	0.75	80.75	24.48	65.7	20.34	13.69	1.27	4.76	19.83	22.22	24.53	30.66	6.46	19.75	1.41	0.1	20.77	7.04	14.9	84.22	2.33	65.74	89.5	1.72	13.76	94.61	72.5	1.32	11.46	13.36	22.55	34.51	1.73	125.78	0.19	1.47	69.09	3.28	38.62	244.37	164.15	3.9	84.98	36.36	716.6	13.57
30094	21.79	5.14	0.55	2.01	15.15	24.91	37.81	40.24	10.83	1.38	1.19	10.82	15.38	23.04	8.94	4.09	13.51	0.19	0.1	5.9	12.03	5.76	5.16	18.6	0.66	60.8	2.31	12.56	20.13	8.7	1.32	33.69	77.28	12.05	1.16	1.73	16.11	0.19	2.53	61.02	8.05	7.62	14.22	33.93	9.02	9.85	1.18	4.05	10.03
30095	32.05	22.43	1.76	81.61	70.8	42.33	48.64	187.48	8.67	0.06	1.19	4.76	30.77	8.07	1.7	65.12	16.22	1.33	0.1	68.83	180.45	0.01	29.61	2.33	0.66	84.27	22.56	119.28	73.83	17.39	26.19	169.4	11.6	29.65	84.23	73.76	65.01	6.72	1	105.08	45.66	47.62	27.95	128.57	80.11	0.23	15.79	70.4	1.53
10109	0.81	0.19	0.01	0.26	30.89	4.03	84.94	74.66	7.07	4.78	389.29	27.29	45.16	56.8	249.24	137.39	76	0.16	0.1	0.82	1.79	19.12	23.59	17.65	160.82	98.31	0.08	52.53	83.05	190.32	87.2	59.45	52.07	78.2	33.48	15.51	1762.82	1063.33	0.36	66.67	0.62	45.45	46.85	147.92	1.63	173.9	154.43	69.85	53.26
20104	2.94	0.39	0.36	12.85	130.4	25.31	118.24	172.06	17.52	0.82	121.31	48.18	110.2	39.49	69	15.34	257.53	0.23	0.1	11.32	9.38	0.01	3.83	19.35	185.25	63.77	3.1	43.78	65.22	252.46	107.47	58.21	12.89	172.18	45.6	21.7	114.31	17.14	0.31	138.3	13.79	106.25	184.72	143.53	45.81	4.33	23.08	227.77	3.95
20105	4.24	0.19	0.01	0.04	27.92	3.73	7.81	3.94	5.96	0.06	8.45	23.18	39.56	1.67	1.1	42.42	10.53	0.15	0.1	1.79	17.65	1.69	2.01	2.33	17.76	152.3	0.2	54.31	45.64	30.77	57.84	33.3	450.3	0.65	1.16	1.73	57.26	2.16	0.42	52.87	0.52	23.38	54.12	10.1	0.66	103.98	4.71	570.13	15.79
20107	4.86	0.19	0.27	0.89	12.68	7.85	26.64	19.49	12.57	1.15	1.19	4.92	12.9	9.07	6.9	15.5	6.67	2.66	1.27	16.99	1.79	3.69	3.41	5.88	36.35	102.15	1.7	63	64.41	32.26	54.27	36.22	18.52	10.38	22.81	10.76	135.99	5.86	1.38	101.96	3.35	24.24	19.06	58.33	2.43	3.19	10.13	16.6	17
20108	0.74	0.19	0.01	0.25	20.97	1.25	4.54	5.88	18.73	0.33	1.19	6.36	24.49	3.33	3.74	20.35	5.48	0.47	0.34	0.26	1.04	24.57	4.3	32.26	56.97	154.24	0.08	124.14	13.04	22.95	1.32	28.52	22.87	23.43	30.4	32.37	245.01	28.47	0.44	48.94	0.37	9.38	13.29	14.12	0.97	3.44	1.18	85.25	14.85
40038	46.36	3.64	0.04	1.06	107.16	44.95	241.6	120	14.87	2.44	92.5	107.94	54.55	69.64	183.68	122.54	61.15	0.16	0.1	3.63	114.61	0.01	0.03	2.33	462.31	50.21	1.55	2.2	100	149.49	51.58	1.5	44.27	194.03	1.16	1.73	0.04	0.19	1.21	35.04	10.57	112.12	221.18	22.95	6.95	15.04	62.37	44.15	11.86
10114	18.54	0.91	0.19	2.2	37.04	31.46	46.8	47.75	16.64	0.7	1.19	3.67	18.18	21.63	8.91	45.09	5.1	1.1	0.82	5.02	16.85	0.01	0.03	10	13.51	59.78	4.65	89.49	64.1	70.71	12.28	46.64	30.16	0.65	1.16	1.73	0.04	0.19	1.79	162.04	7.27	24.24	22.56	72.13	9.77	0.23	1.18	507.05	8.5
10115	13.25	0.19	0.01	1.51	69.49	47.65	192.37	56.12	9.74	2.67	1.19	65.99	60	101.47	102.39	24.28	44.59	0.55	0.1	12.47	16.85	0.01	0.03	2.33	58.56	165.84	0.47	57.97	192.31	34.34	108.47	1.5	23.98	51.42	1.16	1.73	96.96	144.86	1.81	181.02	11.23	63.64	192.3	19.67	5.83	20.18	1.18	26.07	32.39
40079	9.35	0.61	0.14	0.54	21.58	6.66	42.63	29.75	43.85	0.93	17.24	8.28	15.22	16.36	30.03	211.14	25.35	0.41	0.1	5.72	4.52	4.35	2.73	6.45	73.47	145.95	2.15	161.16	43.24	36.84	37.64	31.95	129.53	39.66	1.16	46.93	950.27	224.3	0.86	79.17	3.98	12.31	43.46	72.92	2.37	36.05	7.89	14.33	6.64
20167	7.07	6.09	0.6	1.63	41.17	2.8	17.56	44.44	90.59	0.14	2.82	3	15.38	2.91	3.19	17.51	6.58	0.23	0.52	13.56	85.29	7.01	6.17	26.67	35.17	137.73	4.21	25.17	33.56	10.26	18.03	56.78	1.57	7.06	1.16	1.73	0.04	3.16	0.94	68.97	1.82	33.77	15.88	12.12	4.17	2.81	1.18	6.98	5.76
20168	1.28	0.19	0.01	0.27	9.5	4.07	3.36	0.89	23.55	0.06	1.19	10.82	15.38	2.49	1.44	221.95	20.27	0.19	0.1	0.26	0.45	8.98	22.03	2.33	54.41	74.79	0.51	82.69	61.74	23.19	1.32	46.83	21.85	2.95	1.16	1.73	0.04	0.19	0.3	57.63	1.89	22.86	21.93	37.5	0.59	17.53	1.18	136.71	25.32
20171	44.55	10.42	0.19	0.52	41.85	4.13	2.87	3.47	8.42	0.49	1.19	2.33	16	7.33	0.96	24.09	6.62	1.74	2.3	30.27	3.68	1.75	26.01	2.33	9.99	85.64	25.29	139.84	50.68	10.96	9.53	83.17	52.56	0.65	1.16	52.31	10.63	0.19	0.65	98.11	1.59	53.85	18.57	149.43	2.8	20.57	15.19	24.67	80.71
10159	7.05	0.93	0.94	1.74	76.42	12.71	39.24	78.99	10.55	4.41	10.81	9.96	46.15	15.85	54.96	97.49	56.76	0.7	0.1	3.4	39.1	0.01	0.03	27.91	32.06	53.12	6.41	73.54	36.24	78.26	22.13	61.21	36	18.34	1.16	13.24	227.24	0.19	1.6	74.58	2.14	19.05	32.29	33.93	8.96	0.23	52.63	8.08	44.01
20179	25.64	0.19	3.32	86.47	185.35	143.35	991.99	598.21	16.86	2.34	10.81	983.12	676.92	19.66	63.63	87.44	295.95	1.65	0.1	4.89	21.05	0.01	0.03	2.33	16.96	110.94	2.31	61.7	92.62	49.28	67.41	94.59	22.83	303.08	53.87	65.01	31.24	0.19	9.62	176.27	151.6	118.1	488.19	273.21	60.55	141.11	7.89	35.27	29.91
30179	29.89	5	0.75	2.85	34.82	8.36	31.66	37.87	6.48	1.93	1.19	4.05	18.37	18.7	9.8	24.15	5.56	4.43	0.1	25.02	91.03	33.82	23.85	100	49.5	131.08	8.05	164.27	41.25	56.34	37.73	22.27	20.51	11.24	1.16	28.55	106.2	0.19	1.71	111.11	8.51	35.96	30.96	23.4	5.62	1.35	1.18	57.42	23.7
30177	8.33	0.19	0.47	1.05	57.32	6.63	26.99	14.31	32.97	4.13	59.46	9.52	19.78	11.89	32.62	99.72	32.43	2.98	0.37	6.02	10.53	37.69	80.97	23.26	266.47	76.83	0.08	116.95	128.86	104.35	125.28	76.82	60.56	13.32	1.16	10.28	16.82	2.33	3.68	127.12	4.67	80	87.23	37.5	2.17	66.01	28.95	22.79	5.27
30172	4.41	0.19	0.01	0.05	12.24	6.1	16.63	2.65	29.26	0.49	6.56	9.55	14.29	4.84	6.37	12.98	6.85	0.47	0.1	17.88	2.08	2.96	0.03	12.9	102.63	81.02	0.08	179.53	113.04	6.56	15.24	39.9	618.47	0.65	1.16	65.21	0.35	0.19	1.13	61.7	1.26	37.5	15.95	18.82	0.56	139.5	2.56	31.4	5.37
10153	6.41	0.47	0.55	0.25	5.41	8.36	18.5	7.45	20.54	5.1	1.19	5.19	17.58	11.3	9.9	60.65	10.81	2.03	0.37	0.26	1.5	24.53	16.11	23.26	43.63	11.73	0.26	2.2	40.27	1.25	1.32	1.5	3.14	0.65	1.16	1.73	84.41	0.19	4.3	52.54	2.46	19.05	9.16	19.64	1.42	18.94	1.18	8.44	48.6
30165	7.12	0.19	0.03	2.85	132.56	24.06	213.48	104.44	5.57	0.15	3.77	64.41	236.73	32.4	45.43	24.15	45.83	0.3	0.1	27.96	52.41	2.47	5.73	2.33	53.85	161.17	1.82	78.53	47.5	121.13	570.9	28.15	30.07	142.66	7.75	24.99	0.04	0.19	0.61	262.96	14.89	62.92	527.59	72.34	7.03	0.23	1.18	19.41	4.9
40092	4.41	0.19	0.01	0.04	9.56	6.59	34.58	7.35	14.17	0.65	9.84	100.45	28.57	20.42	205.56	14.16	54.79	0.03	0.1	1.96	0.45	0.01	0.03	6.45	90.51	78.75	4.39	67.48	47.83	22.95	20.68	18.44	38.21	6.62	1.16	29.22	61.2	0.19	0.21	38.3	1.27	18.75	36.54	103.53	0.72	33.28	15.38	1.39	24.17
10057	0.29	0.19	0.01	0.11	0.29	0.41	2.09	0.13	11.29	0.16	7.14	12.53	12.9	4.46	40.74	133.43	24	0.03	0.1	0.26	0.45	3.29	3.91	2.33	60.28	130.37	0.08	54.48	38.98	22.58	1.32	32.28	38.77	0.65	1.16	18.17	212.55	0.19	0.04	43.14	0.6	6.06	5.82	22.92	0.09	36.7	7.59	19.11	11.23
10048	0.91	0.19	0.01	0.22	0.29	14.56	0.02	0.27	28.53	1.3	1.19	4.2	12	116.83	0.11	11.68	3.97	0.16	0.1	0.26	0.45	10.57	17.91	2.33	2.84	67.82	0.08	62.09	52.05	1.25	1.32	12.13	20.06	0.65	1.16	1.73	19.93	0.19	0.27	137.74	4.46	26.92	0.16	517.24	0.67	0.23	20.25	5.84	37.14
10067	2.21	0.19	0.15	0.25	12.65	3.42	4.71	7.65	19.38	0.16	1.19	4.09	14.29	2.57	1.18	6.78	4.11	1.72	3.37	24.05	2.08	10.94	6.19	12.9	0.66	320.73	5.43	140.42	50.72	1.25	1.32	49.18	40.07	0.65	1.16	78.44	4.75	0.19	0.36	59.57	0.61	9.38	5.65	21.18	2.58	118.6	1.18	102.39	1.42
30049	2.43	0.19	0.01	0.37	20.69	10.45	15.87	7.8	40.94	4.12	1.19	21.03	27.96	81.93	32.67	69.91	26.67	0.47	0.1	3.19	0.45	2.9	2.28	11.76	38.89	140.18	0.57	117.3	120.34	19.35	37.8	17.13	32.74	8.83	17.91	5.87	19.52	0.19	0.53	113.73	2.22	15.15	33.6	75	1.95	36.6	10.13	113.6	25.64
10098	8.1	0.19	0.01	0.09	20.23	1.86	0.72	0.6	31.57	0.33	3.57	4.92	19.35	4.46	3.58	35.56	6.67	0.16	0.1	7.11	0.45	0.01	24.62	5.88	19.15	106.93	2.83	86.78	40.68	12.9	1.32	65.75	49.93	0.65	1.16	20.41	143.63	0.19	0.14	41.18	0.82	9.09	10.99	31.25	0.93	15.84	22.78	719.46	2.73
10102	0.64	0.19	0.01	0.16	1.94	0.7	0.54	0.3	3.86	0.06	1.19	3.9	10.99	0.88	0.03	4.65	2.7	0.25	0.1	8.1	0.45	0.01	30.28	2.33	0.66	102.75	0.08	167.89	42.95	2.9	1.32	40.65	120.37	0.65	1.16	42.67	58.88	0.19	0.05	66.1	0.23	3.81	2.41	28.57	0.69	0.23	1.18	41.14	2.04
10085	12.96	0.61	0.41	0.59	37.72	4.68	4.55	3.3	12.39	1.32	1.19	4.47	21.51	11.15	7.16	20.67	13.33	3.52	1.69	42.16	3.59	14.62	57.98	11.76	22.28	86.72	5.94	184.74	172.88	22.58	128.66	56.3	86.45	7.28	1.16	10.9	110.34	0.19	1.18	111.76	3.58	51.52	52.67	279.17	1.69	14.15	22.78	208.18	12.59
10044	80.58	31.9	100.12	30.83	441.96	32.01	53.72	75	14.23	37.08	37.93	35.86	84.78	12.31	13.23	145.45	84.51	438.59	357.02	91.29	66.67	385.71	51.22	309.68	52.36	112.08	28.95	165.74	68.47	273.68	455.46	100.56	25.54	16.12	48.86	46.93	601.62	43.41	109.77	141.67	34.01	70.77	457.72	54.17	23.74	187.97	36.84	60.32	94.11
10043	23.74	0.61	3.49	1.29	8.83	22.51	41.17	18.04	4.36	13.19	6.9	6.44	26.09	10.28	26.79	29.33	47.89	4.87	1.02	17.15	41.81	138.61	99.58	135.48	3.81	125.94	1.2	64.54	18.02	63.16	35.06	17.67	51.35	21.73	10.45	25.26	100.5	8.15	23.11	137.5	12.39	24.62	36.67	225	4.2	0.23	44.74	13.96	419.92
30033	7.12	0.19	0.03	0.35	52.56	1.82	12.5	15.09	7.85	0.74	56.6	8.56	20.41	3.68	63.77	22.22	15.28	0.3	0.1	7.32	13.79	2.89	30.54	16.67	119.11	57.54	1.3	121.33	55	222.54	74.97	37.68	23.63	17.82	1.16	15.2	84.54	0.19	0.32	59.26	1.05	26.97	50.07	51.06	1.3	33.75	1.18	642.62	10.9
10093	47.77	15.81	1.12	6.77	75.87	41.92	19.42	48.28	22.95	1.65	64.29	7.16	73.12	24.24	19.99	10.94	17.33	0.7	0.84	35.46	4.48	0.01	25.9	2.33	150.56	165.33	11.03	110.91	55.93	48.39	97.26	60.04	39.72	64.82	42	30.75	83.09	7.42	1.87	94.12	19.72	78.79	90.15	62.5	30.99	25.55	75.95	718.71	32.47
30070	39.68	6.69	0.07	1.89	34.19	11.89	5.78	7.2	109.68	0.06	1.19	5.82	17.2	3.87	1.76	115.2	5.33	0.03	0.1	6.05	1.79	0.01	4	11.76	9.57	87.55	4.81	173.2	66.1	9.68	14.63	70.08	31.29	9.83	1.16	32.98	54.26	0.19	0.29	47.06	6.23	42.42	25.2	12.5	4.72	8.51	2.53	25.16	2.28
20053	1.47	0.19	0.12	0.52	77.33	2.55	18.39	25	51.54	1.64	6.56	10	26.53	12.25	20.43	34.22	12.33	0.47	0.34	8.02	2.08	4.36	0.03	25.81	58.18	165.2	3.1	184.75	55.07	36.07	107.47	90.12	46.88	28.49	11.48	51.78	123.55	0.19	0.58	70.21	1.45	15.63	59.47	56.47	2.08	9.85	5.13	23.97	9
30050	16.19	1.22	0.24	1.04	62.56	7.29	13.68	20.39	2.2	0.99	17.86	8.05	30.11	11.6	28.01	19.76	18.67	0.86	0.84	35.7	7.17	10.82	10.05	2.33	37.52	81.89	4.81	103.11	76.27	112.9	121.04	54.33	48.9	13.2	1.16	7.27	0.08	0.19	0.84	86.27	2.83	21.21	56.87	47.92	4.38	3.63	25.32	60.61	12.9
30072	35.63	8.51	0.54	1.67	21.72	18.61	34.98	44.08	35.34	0.16	3.57	5.82	32.26	5.5	4.92	54.71	9.33	0.39	0.1	5.15	7.17	1.54	38.32	11.76	35.08	86.06	4.24	66.02	69.49	48.39	21.04	74.8	15.55	29.68	47.33	13.14	202.94	11.17	1.41	58.82	7.62	36.36	24.88	122.92	9.22	21.5	17.72	77.03	6.37
20088	8.18	0.19	0.12	0.63	65.92	4.27	15.35	13.08	23.19	0.81	205.71	51.75	96	3.74	101.3	171.17	111.26	0.16	0.1	11.27	2.45	10.25	27.98	22.86	108.58	92.01	0.7	45.33	43.84	145.21	220.52	56.31	63.62	53.51	1.16	1.73	266.12	1595.62	0.36	79.25	2.09	23.08	50.21	36.78	2.19	90.83	32.91	219.71	19
20090	4.12	1.27	1.65	3.42	113.7	6.62	19.63	44.76	4.56	0.06	1.19	7.59	40.4	2.15	5.49	11.25	18.52	0.39	0.43	25.93	16.9	0.01	7.08	25.81	13.83	180.17	6.55	106.76	59.88	25	41.37	66.27	75.7	35.23	30.82	28.89	0.04	0.19	1.29	69.09	3.88	33.1	46.19	7.55	8.08	23.98	1.18	5.83	12.96
20092	11.51	0.61	0.2	0.45	5.7	8.21	11.15	8.86	6.1	3.88	1.19	8.28	19.57	12.62	36.73	7.04	21.13	0.41	0.68	1.82	1.13	3.99	5.03	2.33	7.04	80.16	2.39	75.51	27.03	1.25	13.51	31.39	31.26	19.03	1.16	10.75	97.69	143.9	1.4	31.25	1.79	3.08	7.81	22.92	2.02	3.69	34.21	2.68	33.86
30091	0.59	0.19	0.01	1.93	1.3	6.31	0.56	0.13	4.32	0.56	1.19	4.22	6.06	7.32	1.57	6.46	7.41	0.45	0.1	12.82	0.45	0.01	17.9	2.33	2.5	111.11	0.08	57.41	250.3	1.25	1.32	15.28	16.6	0.65	114.33	10.14	20.75	0.19	0.09	201.82	13.55	52.41	10.01	45.28	0.63	0.23	1.18	6.4	87.96
30087	140.91	21.88	0.12	1.45	41.79	22.49	42.02	22.43	74.64	2.59	57.14	41.96	34	39.94	75.96	20.07	26.49	0.32	0.1	16.82	375.46	4.22	44.25	11.43	71.57	106.09	5.15	54.13	78.08	205.48	45.6	81.81	441.09	34.99	1.16	9.88	4.3	0.19	0.75	62.26	7.32	30.77	82.28	11.49	6.27	3.11	189.87	40.13	3.57
20117	3.68	1.17	0.36	0.85	53.4	2.36	5.86	16.18	22.65	0.98	13.11	9.09	26.53	3.63	3.21	15.04	9.59	0.16	0.34	3.64	8.33	0.88	7.51	2.33	38.28	161.95	3.1	102.81	37.68	6.56	31.57	89.21	42.76	37.07	1.16	26.18	133.1	5.64	0.48	48.94	1.88	18.75	22.59	16.47	3.19	10.45	7.69	569.67	7.74
30117	19.09	0.19	0.31	0.11	39.51	5.2	5.07	1.34	25.82	1.46	2.86	6.53	18	10.17	6.06	12.41	6.62	1.27	0.29	9.25	4.91	18.59	58.39	11.43	9.05	55.06	0.94	97.77	49.32	16.44	41.66	65.84	39.81	4.88	1.16	43.5	121.96	1.53	1.23	64.15	1.85	34.62	30.8	167.82	0.99	5.86	45.57	127.09	20.43
30123	0.66	0.19	0.04	0.01	35.04	2.33	26.19	13.02	45.86	1.28	190	36.66	21.82	1.95	49.36	158.96	119.75	0.63	0.1	0.26	0.45	75.27	0.03	20	157.47	103.45	0.08	2.2	48.72	101.01	154.75	43.98	958.85	0.65	1.16	1.73	23.91	676.22	1.26	62.77	0.32	63.64	52.27	19.67	0.52	40.92	1.18	60.69	67.08
20124	5.77	0.19	0.27	1.03	29.91	2.5	6.45	5.96	6.12	1.1	1.19	4.33	15.38	2.93	4.2	26.05	17.57	1.65	0.1	3.69	1.5	24.58	0.03	4.65	0.66	148.67	1.03	80.9	81.88	37.68	19.29	45.9	41.42	0.65	7.59	10.87	94.43	0.19	1.73	52.54	2.32	34.29	45.06	42.86	1.36	15.86	2.63	389.6	111.13
30120	72.19	2.73	1.39	3.42	46.89	36.3	48.94	17.05	19.03	3.25	1.19	24.85	23.64	12.14	15.36	23.7	16.56	1.97	0.1	0.26	21.35	38.76	75.86	20	6.71	92.64	2.02	42.39	143.59	24.24	20.43	73.59	89.05	33.55	1.16	1.73	63.19	0.19	10.68	112.41	20.33	100	88.58	134.43	5.31	19.05	27.96	34.5	47.26
40053	5.13	0.47	0.04	2.9	115.82	14.89	166.56	137.7	14.7	2.07	29.73	53.68	134.07	17.46	104.76	33.3	59.46	1.08	0.1	6.08	7.52	0.01	19.33	13.95	744.31	93.06	3.85	64.93	88.59	266.67	321.42	76.2	59.06	162.45	1.16	10.05	158.3	0.19	0.68	274.58	6.16	43.81	205.3	183.93	6.68	58.71	26.32	18.86	10.54
30130	2.83	0.19	0.01	0.15	16.08	2.61	8.12	6.75	18.56	0.69	5.63	6.01	21.98	11.38	15.14	59.26	9.21	0.08	0.1	1.51	2.94	3.05	0.03	6.67	78.91	97.37	0.2	63.01	91.28	43.59	37.75	22.34	28.83	6.1	1.16	27.76	166.45	0.19	0.19	71.26	0.41	7.79	32.94	94.95	0.65	0.52	7.06	6.48	4.28
20143	12.01	1.02	0.19	0.82	71.06	12.8	8.24	7.59	19.5	0.14	1.19	6.44	41.76	7.63	2.39	24.92	5.26	0.23	0.26	4.99	10.29	0.01	1.85	20	18.97	115.75	10.43	102.56	69.8	5.13	14.27	98.85	24.14	7.06	1.16	20.29	131.31	7.92	0.63	80.46	2.83	64.94	41.18	24.24	5.62	1.8	4.71	9.65	4.58
10150	0.29	0.19	0.03	1.47	66.51	2.95	3.48	6.51	5.84	0.06	1.19	6.31	20.41	4.86	6.53	27.05	8.33	0.38	0.36	9.27	0.45	0.01	17.44	5.56	9.43	62.06	3.9	63.43	56.25	22.54	61.65	48.32	12.02	0.65	1.16	6.22	30.27	0.19	0.15	157.41	2.81	31.46	47.64	138.3	3.12	34.87	1.18	99.72	13.59
10139	3.68	0.39	0.03	0.21	67.54	2.71	19.34	13.82	13.05	0.06	255.74	40.91	46.94	1.97	26.48	92.63	57.53	0.03	0.1	1.91	7.29	3.26	2.26	6.45	539.8	87.35	0.52	99.01	42.03	121.31	56.3	59.78	170.2	47.54	1.16	31.03	148.23	4.44	0.2	34.04	0.91	84.38	91.36	25.88	1.05	61.55	2.56	251.02	9.64
20145	1.47	0.39	8.73	2.4	75.68	1.68	5.11	18.53	8.85	9	9.84	11.82	59.18	2.12	7.76	44.54	20.55	18.52	39.12	5.89	0.45	146.96	7.06	45.16	27.78	103.51	1.29	210.27	14.49	75.41	64.85	79.27	22.33	7.63	1.16	41.22	211.69	4.9	7.71	48.94	1.19	3.13	17.61	25.88	3.34	15.53	2.56	129.43	29.7
30142	592.31	218.69	2.89	433.71	178.9	332.92	205.13	256.33	45.03	0.96	43.24	150.65	268.13	11.01	9.63	145.86	21.62	0.76	0.1	24.2	207.52	0.01	124.07	13.95	225	155.64	33.08	52.74	99.33	113.04	31.68	351.16	129.32	229.92	120.83	111.11	514.33	183.69	5.97	88.14	424.62	81.9	153.98	37.5	192.37	206.08	44.74	41.76	12.57
10142	0.72	0.19	0.01	0.11	6.77	4.47	15.57	9.18	2.42	0.06	1.19	27.59	52.17	2.34	3.18	132.55	15.49	0.03	0.1	3.03	0.45	2.19	3.65	6.45	67.01	83.03	0.08	109.53	104.5	15.79	36.78	71.62	36.04	6.31	18.64	14.16	0.04	0.19	0.1	43.75	0.24	9.23	10.87	25	0.87	1	1.18	225.57	4.15
20149	2.94	0.19	0.14	0.31	62.51	3.14	9.03	3.76	1.08	0.85	109.52	39.66	30.3	2.73	13.92	78.13	32.1	0.68	0.43	22.93	1.41	0.01	0.03	2.33	38.74	72.93	0.69	99.41	154.49	52.5	1.32	34.03	66.23	7.72	12.02	10.69	0.04	0.19	0.47	78.18	1.36	59.31	77.13	22.64	1	34.04	1.18	38.97	41.16
40071	5.29	0.19	0.43	2.91	262.89	9.54	87.23	78.56	3.84	0.06	200	43.46	88.89	5.6	122.21	33.54	187.65	0.23	0.1	296.39	7.04	0.01	12.39	2.33	69.96	46.17	1.38	51.25	217.96	310	1910.09	70.69	81.08	118.99	1.16	1.73	6.5	0.19	0.56	201.82	5.04	165.52	546.08	90.57	5.14	1.52	7.79	12.03	21.65
30145	57.65	15.29	2.08	4.13	403.18	30.23	47.19	54.15	5.52	3.1	88.1	59.07	117.17	23.1	58.7	18.96	77.78	1.18	1.28	92.22	33.8	9.19	61.45	2.33	295.26	169.99	16.55	81.14	69.46	217.5	285.81	50.39	96.34	69.6	17.57	1.73	791.2	396.22	1.98	45.45	6.02	84.14	269.62	86.79	17.33	49.89	62.34	109.21	28.96
40070	11.9	0.52	0.01	1.07	32.29	14.52	9.7	4.42	20.34	0.14	1.19	9.78	14.43	6.29	2.54	27.05	5.13	0.08	0.1	2.08	1.06	0.02	0.03	2.33	28.84	191.74	1.83	134.1	87.84	1.25	3.19	28.63	3.92	0.65	1.16	46.61	0.04	0.19	0.32	50	11.39	40	27.27	23.08	2.48	5.11	2.47	6.49	12.84
30136	7.35	0.78	0.78	5.62	225.18	49.48	329.62	361.47	6.9	0.65	301.64	675	577.55	8.32	144.1	30.68	442.47	0.23	0.1	3.81	38.54	1.3	30.1	6.45	808.18	240.61	2.58	68.83	46.38	609.84	108.4	116.42	103.04	314.58	1.16	63.3	260.87	60.14	1.69	106.38	11.74	287.5	600.33	89.41	34.39	55	12.82	39.7	30.02
30036	0.71	0.5	0.01	0.02	9.28	3.13	0.71	0.3	25.73	0.74	33.96	21.17	42.86	1.18	0.26	17.39	8.33	0.03	0.1	0.26	0.45	0.01	0.03	2.33	16.5	65.97	0.08	101.54	40	1.25	24.17	63.31	332.92	0.65	1.16	25.33	200.47	6.93	0.03	16.67	0.12	26.97	6.73	8.51	0.87	95.19	1.18	61.61	2.69
30058	14.12	1.27	1.36	1.1	41.35	15.74	33.97	27.86	7.08	1.13	1.19	8.86	34.34	13.06	5.49	4.17	7.41	0.84	0.85	23.96	100	0.01	17.15	19.35	13.57	89.98	1.03	58.6	69.46	7.5	20.51	48.24	15.91	11.81	1.16	1.73	0.04	0.19	3.22	67.27	2.25	22.07	19.34	81.13	6.57	5.81	7.79	46.02	8.23
30113	7.06	0.64	0.5	0.71	98.71	6.86	22.91	18.15	4.68	0.06	11.9	10.55	26.26	2.73	3.92	10.83	13.58	0.17	0.1	20.38	5.63	2.34	0.03	2.33	175.76	78.51	1.72	49.58	107.78	22.5	29.74	48.24	39.01	34.83	1.16	1.73	183.8	0.19	0.74	29.09	2.4	63.45	147.21	11.32	2.75	0.23	1.18	261.32	1.68
30064	35.88	6.37	0.93	4.33	81.1	32.32	41.45	47.57	14.41	2.68	11.9	11.81	34.34	111.05	30.29	4.79	28.4	0.34	0.1	57.26	8.45	0.01	19.29	2.33	37.15	79	7.24	47.92	83.83	70	90.6	42.99	877.97	26.24	13.56	7.08	0.04	0.19	0.76	81.82	7.23	24.83	45.28	5.66	19.42	12.13	51.95	321.14	14.79
30027	81.62	14.42	1.14	0.98	46.56	20.83	29.5	26.47	5.22	8.84	19.67	13.18	32.65	41.45	21.98	18.58	43.84	7.66	8.43	34.81	40.63	166.99	122.9	45.16	37.37	117.84	9.82	73.17	72.46	213.11	27.84	33.88	46.95	0.65	1.16	24.46	43.63	2.85	6.08	65.96	2.81	21.88	37.54	150.59	8.22	1.56	76.92	30.71	24.49
30102	4.71	0.64	0.14	0.94	37.72	4.25	21.63	18.15	8.76	1.13	9.52	11.81	30.3	6.6	23.44	9.38	16.05	0.11	0.1	19.49	8.45	0.01	8.37	6.45	171.28	51.55	0.08	25.62	81.44	35	43.08	76.42	437.15	14.23	1.16	1.73	121.52	0.19	0.49	69.09	1.82	19.31	29.35	11.32	1.81	25.17	1.18	68.58	7.93
30037	11.31	2.54	0.25	0.94	46.29	6.17	21.17	18.57	26.05	0.27	2.82	5.15	24.18	3.05	5.73	16.84	6.58	1.15	1.57	5.79	14.71	1.45	6.73	6.67	124.47	95.08	4.81	101.01	76.51	10.26	18.59	37.89	680.51	11.54	1.16	28.08	0.04	0.19	1.37	98.85	2.93	44.16	45	24.24	2.13	0.51	9.41	13.75	4.28
30014	0.29	0.19	0.01	0.01	3.04	0.39	2.12	0.63	9.68	0.06	1.19	6.9	13.04	1.4	2.07	23.46	7.04	0.16	0.1	0.26	0.45	1.8	0.03	64.52	151.67	93	0.08	186.73	23.42	7.89	1.32	21.43	35.46	0.65	37.73	16.21	0.04	0.19	0.03	43.75	0.17	24.62	6.79	8.33	0.11	6.89	1.18	25.79	9.46
30012	1.59	0.19	0.01	0.24	11.38	0.95	7.1	7.36	6.99	0.14	14.49	11.56	16.49	1.72	2.28	70.22	15.38	0.23	0.29	1.07	9.57	4.07	1.51	2.33	133.9	138.96	0.23	78.61	63.51	64.29	23.8	23.08	32.94	3.76	2.32	17.37	0.04	0.19	0.18	59.09	0.55	24.62	15.99	12.82	0.47	13.44	1.18	424.31	7.01
30004	0.72	0.19	0.01	0.19	0.29	5.5	0.07	0.13	42.3	5.28	1.19	2.76	10.87	29.6	0.06	43.99	4.23	0.32	0.1	0.26	0.45	19.01	9.38	32.26	2.88	78.54	0.08	72.14	54.05	1.25	1.32	25.56	13.67	0.65	13.18	17.75	299.85	484.18	0.48	139.58	1.84	15.38	0.34	29.17	0.47	0.23	10.53	22.54	861.41
30003	3.17	0.19	0.06	2.4	28.73	7.61	42.51	37.7	51.25	0.41	5.8	20.44	107.22	4.58	7.4	79.65	19.23	0.15	0.1	3.08	7.45	1.49	0.03	20.69	75.95	61.18	0.08	75.27	62.16	25	47.61	52.15	38.02	34.93	9.72	11.58	108.32	0.19	0.69	54.55	4.4	12.31	23.51	46.15	3.74	6.73	4.94	67.42	14.03
30084	4.32	0.19	0.03	1.11	20.79	39.65	58.79	35.13	5.13	0.31	1.19	26.67	50	16.67	9.82	17.01	8.45	0.08	0.1	2.69	14.69	0.01	0.03	2.33	33.91	175.2	1.2	100	55.86	7.89	20.4	63.53	27.28	10.82	1.16	8.87	171.24	6.34	0.93	33.33	5.55	9.23	34.63	25	10.88	3.53	2.63	6.61	20.08
30085	7.91	1.23	0.07	0.19	25.13	3.49	11.64	6.33	4.36	0.16	1.19	6.9	17.39	2.02	2.57	140.18	8.45	0.81	0.34	30.61	4.52	2.69	3.86	2.33	29.76	122.41	0.72	122.32	73.87	36.84	94.25	41.17	45.48	11.82	1.16	43.86	46.76	1.73	0.86	139.58	2.39	30.77	44.14	27.08	0.88	1.58	1.18	41.85	9.96
20136	7.35	0.19	0.06	1	29.85	6.29	11.62	18.82	7.08	0.16	1.19	5.91	24.49	20.88	7.27	26.25	8.22	0.08	0.1	13.9	2.08	0.4	3.72	2.33	72.63	183.56	4.91	142.55	20.29	39.34	38.26	33.88	32.89	18.57	1.16	47.41	78.21	2.62	0.2	102.13	3.1	28.13	64.78	75.29	4.24	12.51	2.56	235.09	1.58
20079	5.88	0.19	0.01	0.16	20.37	5.38	25.94	17.06	28.7	0.65	3.28	9.55	30.61	8.32	15.03	6.49	8.22	0.31	0.1	5.49	0.45	1.18	5.29	6.45	60.2	100.58	1.81	247.41	52.17	39.34	21.31	49.44	58.12	17.22	1.16	40.93	0.04	0.19	0.62	112.77	1.27	18.75	26.58	58.82	1.55	4.59	10.26	43	8.53
20173	1.47	0.19	0.01	0.02	13.47	4.75	3.39	2.94	13.79	0.33	3.28	6.82	22.45	2.87	8.5	54.57	15.07	0.08	0.1	0.26	0.45	0.5	1.05	2.33	13.74	100.09	0.08	35.64	31.88	3.28	1.32	50.88	49.73	0.65	1.16	1.73	132.47	0.19	0.32	25.53	0.89	6.25	17.28	25.88	1.55	22.84	10.26	40	4.27
20162	7.35	0.19	0.01	0.11	67.3	3.16	3.96	2.06	17.24	0.06	36.07	12.27	24.49	2.42	3.1	15.93	21.92	0.23	0.1	1.46	2.08	1.92	8.28	2.33	38.59	162.97	4.91	101.7	81.16	68.85	20.84	54.02	61.04	0.65	1.16	51.12	289.38	18	0.35	72.34	0.73	43.75	101.66	47.06	0.72	25.96	5.13	56.47	8.37
20073	18.18	0.19	0.16	0.15	22.89	6.31	19.36	8.01	21.56	0.65	14.29	7.46	18	8.08	20.77	26.28	11.92	0.48	0.29	5.61	6.13	18.51	51.79	5.71	90.07	101.73	2.34	49.07	71.23	35.62	15.13	44.43	43.49	15.8	1.16	19.44	114.1	1.37	1.45	43.4	2.32	34.62	41.35	78.16	1.28	41.2	27.85	96.76	6.86
20057	48.08	8.88	1.17	4.24	196.36	38.56	23.42	22.35	31.75	0.55	70.27	47.19	81.32	7.19	18.25	17.3	29.73	0.7	0.1	9.89	12.03	0.01	0.03	13.95	100.49	58.08	6.41	68.16	68.46	66.67	110.05	179.29	50.2	43.57	1.16	1.73	0.04	0.19	3.6	64.41	22.29	76.19	111.57	19.64	14.07	9.73	86.84	12.99	12.23
20054	2.94	0.19	0.18	0.16	15.17	4.75	16.83	5.88	8.76	0.98	42.62	17.73	36.73	6.35	8.4	52.8	28.77	1.02	0.1	0.26	0.45	36.06	128.55	6.45	89.19	147.99	0.08	232.79	97.1	213.11	65.32	37.67	47.16	13.1	1.16	70.63	0.04	0.19	1.83	53.19	0.98	12.5	37.87	28.24	0.95	724	20.51	5.7	61.3
20051	1.47	0.19	0.06	0.48	0.29	5.35	0.03	0.13	83.13	71.85	1.19	2.73	12.24	509.83	0.03	23.01	2.74	0.31	0.1	0.26	0.45	26.34	31.08	6.45	0.66	73.33	0.08	76.02	28.99	1.25	1.32	3.01	14.94	0.65	1.16	17.04	23.34	0.19	0.77	70.21	5.3	9.38	0.33	905.88	1.11	4.52	53.85	23.81	372.35
20060	13.97	1.17	0.18	1.78	36.34	5.91	2.17	1.47	14.63	0.16	3.28	3.18	18.37	6.96	1.6	7.37	6.85	0.86	1.35	75.84	1.04	2.09	62.83	2.33	24.04	90.84	8.53	129.36	65.22	22.95	45.72	84.76	56.82	0.65	1.16	40.84	177.55	0.19	0.49	72.34	3.92	50	16.61	65.88	3.67	37.56	17.95	356.41	3.48
20061	2.85	1	0.01	0.33	21.26	0.25	0.14	0.59	1.73	0.06	15.09	2.7	16.33	0.59	0.47	27.05	4.17	0.03	0.1	1.63	0.45	0.27	11.91	5.56	49.63	193.39	3.64	144.76	61.25	19.72	1.32	89.78	88.82	0.65	1.16	20.03	45.12	0.19	0.04	59.26	0.43	26.97	13.46	8.51	0.47	81.05	1.18	8.81	3.95
20041	20	2.6	1.87	1.66	20.8	4.52	8.33	24.3	7.25	2.11	2.86	5.59	16	9.87	5.63	37.59	11.92	1.9	0.86	20.52	8.59	8.64	61.35	28.57	101.28	179.74	6.32	224.71	42.47	24.66	24.66	33.04	73.35	4.61	17.97	97.42	201.83	12.49	1.69	79.25	5.27	42.31	16.46	20.69	7.2	8.68	25.32	375.87	48.57
20087	5.45	0.19	0.43	0.43	21.59	21.63	30.96	13.35	8.88	0.81	2.86	11.19	22	23.04	7.28	14.6	5.3	1.11	0.29	8.44	20.86	3.73	0.03	5.71	28.22	100.96	1.17	56.06	104.11	10.96	48.91	33.29	94.84	0.65	1.16	34.91	94.1	10.35	2.06	133.96	4.09	38.46	39.24	75.86	3.37	0.23	10.13	22.94	38
20039	2.73	0.19	0.01	2.89	34.88	4.9	1.28	0.53	20.2	0.06	2.86	33.57	20	2.84	0.42	127.74	17.22	0.63	0.57	11	0.45	5.94	20.48	5.71	19.31	144.23	6.32	127.55	101.37	2.74	14.92	63.49	46.34	0.65	52.34	16.54	258.84	17.31	0.38	69.81	3.68	38.46	35.02	160.92	2.55	103.26	5.06	66.12	1.71
30212	43.42	9.5	0.63	9.64	182.33	32.24	99.05	81.66	14.32	0.89	33.96	39.19	110.2	6.33	24.08	27.05	56.94	1.88	0.73	11.69	23.45	5.19	24.8	2.33	441.69	136.71	5.97	223.15	87.5	132.39	205.18	107.98	55.5	75.01	1.16	24.29	22.85	0.19	2.06	237.04	24.03	56.18	234.45	46.81	8.53	17.04	40	202.22	8.69
40120	165.87	72.68	453.37	22.02	61.44	95.84	42.48	61.56	9.32	24.49	1.19	4.89	32.99	15.74	1.4	24.07	5.13	330.79	231.42	169.3	28.72	499.25	122.62	124.14	4.14	208.23	45.03	116.56	37.84	1.25	28.48	212.42	25.55	9.59	61.49	50.42	0.53	0.19	357.96	136.36	23.2	52.31	17.24	84.62	85.82	0.23	22.22	124.14	80.9
10171	10	2.08	0.23	5.83	37.75	4.37	16.33	29.11	85.33	0.16	11.43	7.93	26	5.83	3.77	67.15	15.89	0.16	0.29	7.35	4.91	3.07	0.03	22.86	14.99	80.06	3.98	148.28	36.99	49.32	67.56	25.62	50.51	34.72	20.31	18.8	71.99	10.02	0.81	45.28	5.08	34.62	63.71	29.89	6.08	5.51	5.06	489.31	13.29
20193	3.64	0.19	0.01	0.24	12.47	7.89	20.58	5.87	75.82	0.32	2.86	9.32	18	7.78	8.39	35.04	13.25	0.48	0.29	11.11	1.23	1.02	9.69	22.86	74.68	135.24	0.08	257.14	84.93	35.62	33.37	44.68	94.39	0.65	2.93	96.13	265.47	3.61	0.54	124.53	0.92	23.08	23.21	147.13	0.95	27.27	12.66	140.37	11.14
30215	6.35	0.52	0.01	0.3	9.81	9.07	14.53	8.25	34.5	0.41	11.59	6.22	18.56	20.6	6.83	38.46	11.54	0.15	0.1	0.26	6.38	0.01	7.89	2.33	120.2	118.13	0.08	66.94	50	10.71	12.54	30.53	20.75	6.31	1.16	15.4	0.04	0.19	0.41	59.09	2.43	15.38	10.66	51.28	2.37	9.78	12.35	27.63	2.39
20199	10.26	1.4	0.12	0.47	43.64	1.3	2.55	5.37	12.25	0.14	29.73	4.33	19.78	3.08	4.42	90.42	24.32	0.19	0.1	26.22	4.51	0.01	62.76	2.33	77.25	93.85	2.82	103.86	61.74	84.06	85.48	81.3	78.29	0.65	1.16	1.73	115.16	0.19	0.14	84.75	0.97	19.05	28.43	150	1.66	21.15	13.16	68.65	3.91
20204	4.76	0.52	0.6	4.77	23.94	14.14	130.27	162.89	3.32	1.78	5.8	19.56	61.86	25.32	49.94	55.33	29.49	0.23	0.1	3.27	17.02	2.3	0.03	2.33	164.74	92.01	0.08	109.26	59.46	78.57	67.8	36.38	84.62	54.76	1.16	37.85	19.2	0.19	1	52.27	8.27	12.31	15.99	71.79	8.61	15.47	9.88	94.39	20.6
20205	10.32	1.03	0.86	1.07	25.27	21.79	34.78	48.6	6.72	0.82	1.19	12.89	37.11	8.15	5.28	209.43	16.67	2.87	2.64	40.33	6.38	11.23	18.93	6.9	21.7	107.72	1.37	133.87	100	28.57	87.99	42.51	31.48	8.63	1.16	50.99	0.22	0.19	2.65	104.55	3.1	30.77	12.85	102.56	11.61	26.14	12.35	82.03	13.43
20206	7.91	0.19	0.03	0.06	23.15	1.39	4.27	1.27	5.13	0.31	1.19	8.74	13.04	2.18	2.18	116.72	7.04	0.57	0.1	2.83	2.26	3.28	0.03	6.45	25.84	83.03	0.48	95.66	57.66	13.16	17.24	39.1	28.31	1.7	1.16	22.53	21.65	0.19	0.29	41.67	0.67	18.46	60.78	35.42	0.31	11.93	5.26	17.37	10.46
30222	7.19	1.84	0.03	0.77	18.71	3.56	10.84	8.86	10.65	3.88	368.97	45.06	26.09	22.43	115.6	49.27	71.83	0.03	0.1	8.61	2.26	0.01	11.68	2.33	93.77	104.47	0.08	103.14	79.28	34.21	81.03	37.97	42.59	23.74	1.16	20.82	270.7	18.37	0.15	64.58	3.65	73.85	29.54	110.42	1.17	1034.64	36.84	358.97	29.21
20208	50.36	10.43	0.61	5.61	11.89	25.39	12.75	15.19	18.49	0.31	1.19	5.06	19.57	4.05	0.89	27.57	5.63	0.73	0.68	6.93	9.04	0.01	3.77	2.33	13.15	133.27	8.61	123.4	86.49	1.25	5.46	61.84	22.44	20.23	1.16	38.91	71.99	42.67	2.57	39.58	13.13	40	13.24	39.58	9.68	34.89	2.63	12.52	6.47
20215	12.95	1.23	0.88	1.61	6.49	30.7	74.01	34.81	18.78	4.03	3.45	17.47	30.43	84.11	37.01	63.34	15.49	0.89	0.1	4.24	5.65	15.47	115.97	6.45	54.21	89.71	0.24	118.34	59.46	44.74	12.36	72.56	38.08	18.23	1.16	1.73	66.33	10.87	5.37	75	7.37	15.38	13.58	147.92	5.87	14.27	34.21	12.73	7.8
30225	2.88	0.19	0.01	0.3	33.66	3	9.73	6.33	10.45	0.31	1.19	10.57	17.39	4.36	7.76	307.33	16.9	0.57	0.1	9.75	1.13	7.28	10.39	6.45	30.33	87.06	0.48	139.45	142.34	10.53	125.57	107.89	44.54	17.43	1.16	18.43	0.04	0.19	0.48	81.25	1.77	15.38	84.55	52.08	0.76	3.72	2.63	64.47	19.42
10179	0.29	0.19	0.01	0.07	2.41	0.59	1.15	0.3	2.92	0.28	2.7	8.23	13.19	2.93	0.74	109.02	14.86	0.76	0.1	3.4	0.45	53.98	0.03	37.21	311.08	55.87	0.08	14.71	38.93	34.78	1.32	39.72	33.64	0.65	1.16	1.73	111.3	0.19	0.29	101.69	0.14	17.14	5.54	196.43	0.28	27.48	7.89	37.6	17.33
40137	1.76	0.19	0.01	0.16	27.26	1.35	6.79	3.44	1.8	0.06	1.19	5.06	14.14	5.74	5.75	12.71	11.11	0.11	0.1	16.45	1.41	0.01	0.03	2.33	86.17	47.41	0.08	36.3	118.56	15	1.32	18.03	17.49	0.65	16.33	1.73	123.74	0.19	0.13	36.36	0.89	26.21	23.21	13.21	0.37	8.72	1.18	353.76	13.87
20235	30.91	13.54	0.58	8.21	158.43	17.76	68.99	113.22	59.87	0.32	60	41.96	136	18.55	20.03	34.67	23.84	0.16	0.1	6.59	67.48	0.01	19.72	2.33	315.06	167.84	7.26	50.63	41.1	216.44	61.14	45.92	36.5	120.45	8.98	16.43	78.54	1.59	0.7	50.94	11.82	69.23	186.08	11.49	20.66	4.63	32.91	144.5	3.43
20218	12.1	3	1.6	10.12	112.8	18.7	12.91	47.93	25.64	5.2	64.15	39.64	104.08	11.63	63.45	13.53	36.11	0.6	2.18	36.51	4.14	0.01	45.82	5.56	24.94	77.3	7.01	64.13	33.75	53.52	179.78	94.26	52.77	60.91	1.16	1.73	74.63	0.19	1.34	296.3	11.03	42.7	37.95	85.11	27.28	13.88	1.18	9.57	23.22
30230	30.59	2.55	5.89	1.89	19.84	18.8	30.42	28.79	7.32	6.2	1.19	5.06	22.22	17.36	7.74	9.17	9.88	4.84	1.7	47.39	11.27	30.09	37.94	12.9	9.35	97.37	2.41	40.81	122.16	7.5	47.18	39.4	54.64	34.3	1.16	16.94	51.11	0.19	14.08	100	7.01	20.69	19.34	79.25	8.63	0.23	20.78	150.39	173.17
30257	4.05	0.19	0.01	0.11	27.46	0.92	1.3	0.9	16.52	0.16	10.71	4.92	17.2	2.23	2.83	26.44	6.67	0.39	0.1	0.26	0.9	0.01	43.29	5.88	53.25	100.29	0.28	94.23	59.32	12.9	1.32	33.46	33.73	0.65	1.16	17.61	306.33	29.21	0.18	39.22	0.62	36.36	36.83	66.67	0.28	60.28	15.19	127.52	2.58
30264	3.53	0.19	0.01	2.09	42.52	30.5	63.9	11.27	16.45	2.82	1.19	45.57	42.42	130.85	102.96	44.17	54.32	0.9	0.1	21.31	1.41	15.78	123.47	25.81	0.66	26.79	0.08	18.27	135.33	42.5	27.35	63.4	12.57	3.42	89.98	1.73	28.57	0.19	0.58	165.45	7.59	34.48	62.34	2958.49	2.79	33.07	38.96	1.73	201.83
30231	1.92	0.19	0.08	0.11	19.63	0.98	6.08	7.75	6.69	0.06	1.19	6.49	15.38	2.35	4.04	6.14	6.76	0.32	0.1	11.38	4.51	0.01	0.03	18.6	87.94	168.49	0.08	171.12	38.93	37.68	65.18	68.16	86.72	0.65	1.16	1.73	315.68	88.18	0.17	81.36	0.28	7.62	14.22	33.93	0.58	0.23	1.18	20.01	4.59
20222	0.64	0.19	0.01	0.16	14.67	3.91	6.38	4.17	10.65	0.06	1.19	7.79	30.77	3.08	2.08	6.51	10.81	0.03	0.1	7.39	4.51	0.01	0.03	4.65	37.55	55.57	0.08	56.5	38.93	23.19	34.11	27.36	35.28	19.21	1.16	1.73	93.47	0.19	0.12	59.32	0.94	5.71	10.6	14.29	1.29	2.59	1.18	16.49	0.45
20228	1.59	3.09	1.03	1.69	130.44	2.75	9.36	79.23	12.54	3.42	2.9	5.33	86.6	22.75	38.71	63.52	32.05	0.15	0.59	12.02	15.96	0.43	1.1	2.33	28.41	172.68	6.4	129.96	37.84	10.71	76.73	102.12	95.93	95.92	1.16	58.47	0.04	0.19	0.64	61.36	1.13	12.31	18.81	41.03	9.81	5.2	17.28	15.55	7.31
20230	15.08	1.03	0.11	0.46	104.19	5.3	10.76	10.01	44.44	0.14	2.9	15.56	37.11	4.15	2.07	268.98	29.49	0.53	0.29	13.21	41.49	0.34	17.49	20.69	44.25	44.34	2.74	165.21	94.59	28.57	101.81	79.47	59.99	14.79	29.59	25.99	15.18	0.19	0.6	93.18	1.66	33.85	85.27	15.38	2.13	28.49	2.47	39.69	6.72
10189	27.78	1.03	0.86	2.14	56.49	16.2	28.35	15.61	48.84	5.75	130.43	8	20.62	36.48	19.4	100	43.59	3.18	1.17	9	69.15	23.95	77.58	13.79	54.96	8.03	3.2	75.79	55.41	189.29	78.21	21.91	11.92	33.33	17.11	1.73	58.21	8.81	6.05	100	14.86	138.46	85.58	128.21	5.52	25.34	69.14	1377.65	29.4
30260	1.82	0.19	0.01	0.5	10.84	3.37	7.34	3.2	47.37	0.16	5.71	8.39	16	5.98	5.21	24.09	7.95	0.48	0.1	15.02	0.45	0.01	1.65	11.43	90.48	112.79	0.08	165.4	63.01	16.44	46.01	15.1	51.73	6.44	1.16	23.52	53.93	0.88	0.12	107.55	2.13	11.54	19.83	22.99	0.98	38.05	5.06	12.08	7.57
30261	2.35	0.19	0.01	0.63	12.37	3.03	2.95	1.25	3.6	0.06	11.9	11.81	12.12	1.87	1.41	131.46	25.93	0.17	0.1	11.93	0.45	0.01	11.94	2.33	4.74	129.18	0.08	77.34	93.41	17.5	1.32	24.12	59.55	4.97	1.16	1.73	65.86	0.19	0.22	85.45	2.2	20.69	25.71	28.3	0.83	41.82	1.18	6.35	5.64
40150	30	10.42	0.74	5.05	175.3	6.63	20.52	77.7	10.96	1.46	105.71	19.58	58	20.19	42.12	56.2	140.4	1.58	2.01	63.31	79.75	1.49	148.23	2.33	305.06	106.68	29.98	66.55	46.58	265.75	254.3	65.84	64	52.9	30.47	30.83	345.14	34.23	0.6	111.32	5.16	53.85	145.99	112.64	20.35	24.73	129.11	13.67	23
10193	13.64	0.52	0.16	1.08	11.8	5.53	19.07	12.55	37.95	0.97	1.19	7.46	18	11.07	5.31	90.51	19.87	3.8	0.57	9.85	3.68	3.71	31.64	5.71	17.42	156.32	1.41	164.92	56.16	8.22	13.89	40.47	36.16	4.14	1.16	60.58	144.01	1.1	1.14	64.15	6.33	38.46	12.24	82.76	2.61	7.88	15.19	18.85	7.14
40151	7.05	1.4	0.04	0.31	42.11	3.12	14.7	9.24	10.65	1.52	1.19	8.23	24.18	17.02	20.43	36.28	22.97	0.82	0.1	4.41	3.01	5.91	0.03	2.33	0.66	132.91	0.77	99.73	52.35	8.7	74.11	24.27	18.29	8.5	1.16	1.73	70.68	0.19	0.75	105.08	1.74	15.24	51.57	44.64	1.05	41.05	7.89	753.05	19.88
30437	4.12	1.91	0.14	1.93	65.61	2.34	6.17	21.91	1.68	0.06	4.76	5.49	56.57	4.59	3.56	31.67	8.64	0.11	0.1	36.48	5.63	2.85	12.22	2.33	71.81	162.22	0.34	167.26	49.1	77.5	105.64	75.34	45.13	19.66	44.68	1.73	78.98	0.19	0.1	72.73	0.77	13.79	12.74	28.3	3.34	4.98	1.18	58.99	2.59
40153	30.95	0.52	0.92	3.28	7.22	45.27	58.04	45.66	4.84	0.55	1.19	4.89	16.49	7.73	2.74	9.93	5.13	4.84	2.06	49.07	9.57	1.52	23.53	2.33	0.66	149.8	6.86	126.85	147.3	1.25	18.49	33.46	46.77	4.88	8.85	60.59	57.2	0.19	3.42	163.64	17.4	49.23	13.79	235.9	13.97	19.05	7.41	58.19	37.01
40154	14.57	0.61	0.17	0.35	109.47	11.15	29.51	11.39	2.94	1.65	35.71	10.29	38.71	4.91	15.4	81.46	18.67	3.13	1.69	5.31	7.17	17.53	35.77	17.65	105.42	109.15	7.07	97.96	118.64	83.87	52.44	53.54	31.1	18.39	1.16	11.04	90.58	2.19	2.87	117.65	1.87	103.03	316.32	77.08	1.77	46.32	32.91	12.72	54.93
30268	2.73	0.19	0.27	0.43	43.58	3.99	12.81	27.77	2.81	0.16	5.71	9.32	24	4.64	4.36	33.58	10.6	0.16	0.1	5.33	7.36	14.84	10.28	17.14	69.28	104.38	1.17	89.21	156.16	54.79	56.17	206.31	44.46	5.7	1.16	11.17	82.05	3.56	0.39	98.11	0.8	26.92	27.43	55.17	4.67	3.31	10.13	2.18	9.86
30269	8.18	0.19	0.04	0.34	5.25	2.98	10.34	5.07	4.62	0.32	5.71	6.06	14	9.87	9.56	179.56	15.89	0.63	0.1	8.55	2.45	1.63	21.7	2.33	13.77	83.26	0.08	167.57	73.97	16.44	19.9	15.35	56.14	2.64	1.16	52.63	88.49	8.76	0.41	73.58	1.89	11.54	16.46	71.26	0.77	6.17	15.19	7.96	7.71
30272	6.35	0.19	0.03	0.58	40.14	8.15	48.24	32.99	62.37	0.68	8.7	35.56	45.36	10.01	28.46	196.53	26.92	0.15	0.1	0.26	6.38	0.96	0.03	13.79	229.26	59.55	0.91	130.19	47.3	64.29	20.19	43.68	94.5	32.61	1.16	36.86	38.44	0.19	0.64	54.55	2.21	27.69	39.5	41.03	2.25	13.6	7.41	681.22	6.72
10206	10.07	1.23	1.05	2.16	106.93	19.98	76.44	124.05	72.41	0.78	13.79	9.66	67.39	12.77	18.09	17.01	16.9	0.97	1.02	25.77	24.86	6.32	11	32.26	147.29	154.92	3.83	74.43	50.45	110.53	171.26	62.03	156.56	229.64	1.16	32.25	19.71	11.53	2.35	189.58	5.99	30.77	58.06	81.25	13.01	13.07	7.89	55.37	7.97
40163	1.59	0.19	0.03	0.14	24.81	1.37	3.33	3.83	25.27	0.06	2.9	9.78	24.74	2.72	1.19	88.09	16.67	0.3	0.1	5.22	0.45	0.9	0.03	6.9	75.52	58.59	0.08	85.05	81.08	21.43	49.31	95.84	48.65	8.79	1.16	25	187.2	22.49	0.12	118.18	0.58	30.77	26.33	15.38	0.6	16.81	1.18	306.69	4.48
20272	7.77	0.19	0.06	0.3	28.79	0.98	5.03	4.78	27.93	0.82	2.82	4.29	17.58	20.12	18.92	70.71	9.21	0.15	0.1	3.11	5.88	1.3	0.03	13.33	101.27	61.83	0.08	26.18	75.17	17.95	10.7	48.43	10.21	9.93	1.16	1.73	316.86	29.64	0.15	64.37	0.78	28.57	71.47	18.18	0.35	1.75	1.18	18.19	5.9
20255	8.54	2.5	0.19	1.34	31.96	16.27	20.47	20.41	9.95	0.89	18.87	27.48	83.67	13.84	12.65	28.02	15.28	0.45	0.1	70.67	104.83	7.97	8.38	2.33	7.57	56.86	0.52	41.61	40	180.28	262.64	63.73	14.63	13.64	1.16	1.73	118.01	75.72	1.07	133.33	2.69	22.47	22.34	214.89	8.87	50.89	1.18	111.55	10.27
20248	12.72	0.19	0.01	27.56	0.85	228.81	0.02	0.13	17.97	0.27	1.19	7.3	19.78	159.61	0.15	24.24	3.95	0.15	0.1	17.27	0.45	1.59	401.71	2.33	1.33	66.34	0.6	37.3	76.51	2.56	1.32	43.01	20.01	0.65	1.16	34.17	22.98	0.19	0.22	395.4	90.35	36.36	0.88	3096.97	59.72	245.2	44.71	21.72	12.4
40187	0.79	0.19	0.01	1.51	37.46	2.58	7.46	7.66	11.38	0.27	8.7	10.67	24.74	2.15	14.02	32.75	25.64	0.45	0.29	11.2	1.06	3.12	0.03	6.9	79.37	98.61	1.83	118.4	93.24	50	87.99	69.98	86.6	18.23	1.16	49.01	349.63	32.95	0.31	84.09	2.77	40	37.3	48.72	1.77	21.01	2.47	96.83	6.27
40179	4.95	0.19	0.01	1.15	44.2	14.18	66.64	48.38	13.37	0.06	8.45	22.32	103.3	2.36	2.54	24.92	7.89	0.03	0.1	0.26	23.53	1.64	0.03	6.67	206.53	197.62	0.08	163.01	49.66	33.33	24.98	64.93	60.08	155.1	1.16	30.86	150.96	5.17	0.38	34.48	5.6	51.95	152.35	10.1	6.75	15.48	1.18	887.37	2.95
40173	40.91	1.04	1.21	7.28	186.83	14.73	116.25	131.11	18.84	5.51	31.43	41.96	162	17.35	81.54	51.82	26.49	1.74	0.86	6.59	34.36	20.09	19.45	11.43	75.89	69.52	2.81	75.95	28.77	158.9	145.08	71.29	93.9	116.17	5.47	20.73	71.82	0.19	3.58	103.77	12.48	30.77	148.95	62.07	6.68	31.33	63.29	33.27	45.29
40170	2.88	0.19	0.24	0.41	52.91	2.76	25.78	13.92	17.23	0.16	55.17	10.57	26.09	4.98	22.27	54.55	22.54	0.03	0.1	1.61	4.52	3.66	28.11	6.45	446.37	200.46	0.48	219.78	63.06	347.37	99.71	36.28	69.41	38.06	1.16	20.14	179.03	18.86	0.04	129.17	1.65	89.23	202.38	50	0.69	97.68	7.89	5.05	8.3
30292	0.29	0.19	0.01	0.13	31.59	5.6	30.44	12.03	9.29	0.31	6.9	79.08	80.43	36.6	51.02	25.81	28.17	0.03	0.1	2.56	0.45	0.15	1.5	2.33	113.84	70.07	0.08	29.79	68.47	26.32	216.09	28.57	45.02	28.24	1.16	1.73	199.57	8.48	0.08	81.25	1.26	30.77	139.22	16.67	1.02	46.94	1.18	9.91	10.79
30290	6.47	0.61	0.17	0.28	44.26	13.71	30.13	20.89	27.88	1.86	31.03	33.1	36.96	43.77	74.8	173.61	70.42	0.81	0.1	11.3	9.04	9.03	107.68	12.9	464.71	80.43	4.55	123.64	79.28	134.21	73.56	39.29	18.3	19.73	12.73	1.73	28.63	0.19	1.03	147.92	1.98	36.92	77.08	175	4.66	5.21	47.37	54.71	36.02
40167	7.19	0.19	0.27	1.01	9.39	5.91	3.82	2.85	22.07	1.09	10.34	5.06	15.22	10.44	9.6	97.95	12.68	3.98	2.03	10.97	1.13	15.16	85.95	19.35	99.19	66.35	1.91	119.42	104.5	18.42	18.68	47.74	42.04	0.65	1.16	1.73	91.9	2.8	2.11	152.08	5.2	15.38	9.51	254.17	1.57	22.82	21.05	330.78	2.66
40166	12.95	1.84	0.14	1.24	45.53	8.98	19.7	19.3	35.82	0.31	13.79	20.69	43.48	5.61	6.2	144.28	12.68	0.32	0.34	9.01	7.91	3.38	14.22	19.35	117.53	106.44	2.39	169.12	57.66	94.74	64.08	48.87	50.29	43.16	1.16	19.62	179.96	6.01	0.86	79.17	3.46	36.92	83.87	8.33	5.14	15.11	2.63	69.91	3.82
10214	1.82	0.19	0.16	0.24	2.98	1.48	5.89	2.4	3.89	0.81	2.86	2.33	12	11.82	7.92	77.37	14.57	0.32	0.1	2.56	0.45	5.11	1.63	2.33	88.45	100.45	0.23	139.24	35.62	8.22	7.88	17.7	38.45	6.1	7.23	24.6	77.81	3.61	0.4	84.91	1.33	7.69	6.75	55.17	0.5	21.76	5.06	75.1	6.14
30304	34.88	7	0.03	0.76	17.74	8.42	9.32	7.99	11.22	0.15	3.77	4.95	16.33	3.09	1.74	16.43	5.56	1.05	0.73	17.24	37.24	5.51	19.02	11.11	102.61	45.97	3.12	126.08	20	22.54	1.32	33.75	17.18	0.65	1.16	5.99	88.7	0.19	1.15	44.44	2.87	11.24	20.73	55.32	2.43	10.56	1.18	86.62	5.06
20249	9.89	1.52	0.28	0.93	32.4	19.17	106.48	62.17	13.71	1.78	5.63	70.39	81.32	25.26	44.76	24.92	21.05	0.23	0.1	0.61	11.76	10	0.03	13.33	646.89	82.05	1.2	71.64	57.72	41.03	32.49	46.24	38.43	55.78	25	7.69	0.04	0.19	2.1	71.26	6.19	54.55	72.06	24.24	4.47	4.15	11.76	134.99	6.94
40185	3.97	0.19	0.03	0.16	46.34	2.57	18.32	9.72	2.78	0.96	40.58	20.89	43.3	12.73	49.37	8.44	156.41	0.45	0.1	2.01	2.13	6	79.17	13.79	842.68	176.22	0.08	117.77	104.05	117.86	126.46	65.3	104.72	14.15	1.16	43.08	304.15	87.67	0.37	86.36	0.89	55.38	109.4	251.28	0.81	7.76	14.81	27.71	6.42
40186	32.54	5.67	0.29	0.46	79.84	3.73	25.45	34.76	11.74	0.55	11.59	18.67	28.87	7.87	14.23	2.73	17.95	0.23	0.1	4.22	37.23	8.19	0.03	20.69	220.7	167.18	2.29	163.71	87.84	107.14	58.66	47.19	170.84	52.76	20.59	91.95	2.44	0.19	1.18	29.55	2.52	126.15	146.39	48.72	3.09	2.11	9.88	1062.98	5.82
30345	0.91	0.19	0.01	0.15	77.37	5.82	21.97	17.09	36.14	0.06	65.71	10.72	52	3.74	18.38	67.15	38.41	0.48	0.1	36.09	1.23	0.31	7.94	17.14	94.8	145.52	1.17	176.01	328.77	98.63	467.15	38	145.84	31.47	16.6	22.77	994.73	334.56	0.12	183.02	1.06	126.92	241.35	43.68	2.52	38.29	5.06	54.1	4.29
10226	27.34	7.36	0.54	2.91	37.09	15.62	38.05	65.19	44.82	0.31	3.45	7.82	23.91	7.63	4.3	66.86	7.04	0.24	0.1	7.4	21.47	1.62	10.4	12.9	64.24	160.83	1.2	81.66	64.86	47.37	56.32	44.55	30.08	28.24	18.18	34.98	46.5	40.53	1.01	83.33	9.44	27.69	46.86	41.67	8.28	32.39	13.16	79.32	3.98
20270	1.62	0.19	0.01	0.22	18.32	1.84	8.69	6.6	152.36	0.49	3.57	9.84	17.2	5.8	18.66	95.14	13.33	0.31	0.1	1.63	0.45	3.21	1.04	47.06	110.89	137.62	0.57	146.05	50.85	22.58	14.33	29.92	60.99	6.55	16.63	34.52	204.57	0.19	0.27	56.86	0.85	57.58	26.82	27.08	0.61	6.84	12.66	67.72	5.77
30352	11.34	1.22	0.37	5.32	16.82	22.37	33.07	27.29	12.02	0.66	7.14	28.64	40.86	8.77	10.43	308.21	30.67	0.47	0.42	20.51	0.9	5.04	17.81	5.88	40.25	89.51	1.13	83.05	69.49	48.39	45.43	26.77	19.13	20.21	1.16	9.78	42.87	2.81	1.01	133.33	10.37	21.21	14.86	64.58	8.17	11.35	10.13	10.12	6.53
40192	34.63	2.54	1.16	1.07	29.46	10.51	15.49	16.6	37.8	1.65	5.63	2.58	32.97	10.41	10.51	45.79	13.16	1.38	0.52	5.41	8.82	5.39	15.14	26.67	258.13	83.16	2.21	108.16	9.4	33.33	22.72	65.76	26.93	26.19	1.16	17.83	215.5	158.02	3.62	75.86	8.96	12.99	16.47	44.44	3.99	11.97	9.41	122.36	10.92
30354	4.95	0.19	0.01	0.46	25.4	5.98	20.15	14.06	14.56	0.69	11.27	7.3	35.16	18.46	21.56	26.26	17.11	0.23	0.26	13.56	1.47	1.43	5.25	2.33	83.63	178.48	1.6	165.73	96.64	56.41	85.45	42.48	32.2	11.66	1.16	27.34	1026.61	254.26	0.41	82.76	1.27	12.99	43.82	10.1	1.93	3.82	18.82	228.51	3.54
30359	8.48	2.03	0.03	2.3	55.7	3.93	21.2	26.72	11.83	0.55	39.44	7.3	21.98	4.86	12.1	16.16	11.84	0.92	0.79	26.69	30.88	0.96	7.31	6.67	870.82	85.57	4.41	125.41	106.04	102.56	95.59	32.99	38.21	50.46	1.16	8.97	118.95	5.57	0.29	144.83	4.38	106.49	90.88	127.27	3.03	80.01	21.18	58.02	18.01
30367	8.1	0.19	0.88	0.2	49.27	13.28	142.52	58.47	51.95	6.43	92.86	48.32	38.71	8.48	57.15	16.41	37.33	1.95	0.42	0.26	7.17	0.01	0.03	11.76	382.71	80.31	0.85	132.39	69.49	41.94	21.34	18.9	140.35	22.76	1.16	41.37	99.37	7.89	8.8	50.98	2.06	90.91	171.57	62.5	2.25	4.51	12.66	39.38	228.98
30369	2.94	0.19	0.07	0.59	2.27	11.53	7.84	1.88	4.56	0.56	1.19	10.97	16.16	4.16	2.83	22.5	14.81	0.45	0.1	16.45	0.45	8.3	27.47	2.33	0.66	97.22	0.08	86.36	61.08	5	1.32	22.69	44.53	0.65	1.16	14.31	18.63	0.19	1.38	110.91	2.4	16.55	7.74	33.96	1.51	0.23	5.19	1.98	47.71
20268	57.49	14.59	0.37	4.06	23.57	19	3.9	4.5	15.79	0.16	60.71	12.98	21.51	4.91	2.78	136.78	14.67	0.23	0.1	60.13	2.69	0.01	64.62	2.33	52.76	120.61	9.34	89.26	132.2	19.35	17.07	104.53	28.7	7.56	1.16	1.73	268.11	27.96	0.65	113.73	10.34	142.42	37.48	52.08	8.72	63.4	15.19	127.28	7.89
30277	2.16	0.19	0.01	0.28	36.56	1.16	6.64	10.44	69.31	0.16	51.72	7.82	15.22	2.34	6.75	90.32	15.49	0.65	0.68	10.49	2.26	7.68	138.82	58.06	172.43	125.97	0.48	220.27	138.74	328.95	130.46	77.82	98.6	26.64	31.36	43.17	103.87	6.1	0.15	195.83	0.69	46.15	59.42	100	1	30.37	13.16	31.76	10.29
40226	1.92	0.19	0.01	0.25	3.67	0.67	0.31	0.3	36.55	0.28	8.11	5.63	15.38	5.87	4.31	36.84	6.76	0.03	0.1	0.26	0.45	0.01	0.03	2.33	0.66	131.31	0.51	167.35	69.8	1.25	3.25	62.91	29.43	0.65	1.16	1.73	8.2	0.19	0.05	59.32	0.77	30.48	1.45	28.57	0.56	45.91	1.18	13.47	3.57
30397	3.85	0.19	0.59	1.05	145.6	12.47	326.68	263.19	15.36	6.89	67.57	236.36	312.09	11.15	294.6	104.19	121.62	0.57	0.1	5.54	16.54	10.3	0.03	27.91	257.55	37.54	2.05	16.32	92.62	130.43	477.36	60.28	40.27	423.49	10.12	1.73	225.12	4.55	2.19	145.76	3.06	57.14	245.78	26.79	4.08	312.39	18.42	37.41	61.34
20292	11.03	0.19	0.03	2.93	46.05	7.58	42.13	49.12	66.73	0.16	6.56	10.45	28.57	5.6	11.45	20.94	10.96	0.23	0.1	1.79	21.88	1.47	0.59	25.81	144.55	155.63	2.07	30.98	127.54	68.85	18.51	41.6	15.83	56.85	1.16	1.73	15.21	0.19	0.33	70.21	6.73	25	49.17	30.59	4.61	119.19	10.26	254.29	5.53
40237	1.32	0.45	0.01	0.46	40.78	5.8	18.69	30.7	6.64	0.46	12.5	16.7	23.64	14.65	12.19	27.17	16.56	0.16	0.1	19.3	2.25	0.01	63.11	15	52.9	110.83	1.4	35.51	92.31	42.42	176.73	73.67	85.17	0.65	1.16	1.73	226.14	0.19	0.42	78.83	1.5	51.52	40.99	168.85	5.44	36.91	1.18	145.38	8.14
30419	5.88	0.39	0.39	1.26	122.56	11.45	39.86	57.35	42.5	0.98	19.67	23.18	75.51	8.62	15.19	65.19	24.66	0.08	0.1	5.89	10.42	0.01	0.03	6.45	51.01	79.85	1.29	80.05	44.93	39.34	71.85	86.2	165.77	72.38	1.16	29.8	866.85	200.06	0.97	38.3	3.58	18.75	55.48	44.71	8.59	76.86	41.03	228.92	6.79
30415	3.56	0.19	0.06	1.26	27.65	7.06	19.02	7.1	4.11	0.15	1.19	9.46	20.41	5.15	4.64	16.43	9.72	0.15	0.1	0.26	0.45	1.83	0.03	2.33	161.04	156.14	1.3	54.2	66.25	11.27	1.32	45.94	37.69	4.65	1.16	1.73	0.83	0.19	0.59	31.48	5.36	60.67	40.11	40.43	1.64	3.13	1.18	97.84	2.69
40231	43.42	1	1	79.75	21.36	114.82	209.93	66.86	78.56	6.99	1.19	11.71	24.49	246.24	48.96	33.82	51.39	5.7	1.09	10.06	5.52	15.2	368.62	5.56	2.73	77.04	6.49	98.11	85	8.45	1.32	26.19	14.99	26.97	1.16	41.22	0.04	7.18	6.8	112.96	263.44	67.42	49.26	1170.21	22.9	21.54	80	25.36	13.59
40230	4.98	0.5	0.06	0.37	10.07	3.86	26.62	10.65	21.81	0.45	3.77	10.81	22.45	4.12	4.69	17.39	8.33	0.6	0.1	0.26	2.76	22.82	83.67	5.56	677.92	100.96	0.08	126.71	62.5	33.8	30.83	38.8	29.99	0.65	55.19	24.64	365.54	40.89	1.08	79.63	2.16	26.97	21	46.81	0.74	32.82	1.18	15.59	4.27
10242	0.64	0.19	0.01	0.33	13.26	1.51	3.22	2.68	7.44	0.69	10.81	9.52	15.38	12.03	11.81	84.84	18.92	0.19	0.1	5.72	0.45	3.72	71.64	2.33	72.75	103.49	0.08	160.54	40.27	43.48	45.48	95.52	35.77	0.65	1.16	1.73	188.19	30.08	0.16	94.92	1.12	15.24	17.59	62.5	0.81	77.32	1.18	25.3	3.57
10241	3.21	0.19	0.04	0.31	74.72	2.5	9.27	9.54	50.31	0.55	18.92	8.23	17.58	3.82	17.77	37.95	9.46	0.63	0.1	2.92	3.01	0.01	0.03	13.95	224.71	134.41	1.79	28.52	73.83	78.26	51.57	92.89	45.83	0.65	1.16	1.73	204.05	0.19	0.59	77.97	1.31	1.52	53.25	67.86	1.33	51.09	23.68	394.22	11.05
10238	2.73	0.52	0.31	0.84	31.81	3.98	7.67	13.08	38.22	0.16	1.19	3.26	26	5.39	2.5	115.33	23.84	0.32	0.29	11	7.36	3.35	13.7	22.86	87.37	103.05	2.81	285.83	79.45	19.18	28.19	83.17	76.86	15.67	1.16	32.22	78.06	0.19	0.37	145.28	1.87	30.77	15.61	50.57	3.94	4.53	5.06	6.43	1.71
30396	0.29	0.19	0.01	0.01	18.95	0.77	3.73	3.28	5.84	0.55	40.54	13.42	26.37	3.23	25.96	86.7	37.84	0.13	0.1	4.83	3.01	0.01	0.03	2.33	171.47	86.01	0.08	118.39	80.54	92.75	83.86	37.87	93.81	0.65	8.63	9.22	51.68	0.19	0.06	88.14	0.15	30.48	21.2	35.71	0.58	52.46	1.18	6.71	15.46
30435	11.26	1.36	0.01	1.24	13.21	11.61	16.84	20.78	6.82	0.06	1.19	16.29	41.82	3.77	3.53	34.68	7.64	0.63	0.41	16.59	7.87	0.01	0.03	2.33	264.58	181.5	1.09	83.33	51.28	60.61	29.35	26.41	35.83	0.65	1.16	1.73	0.04	0.19	0.75	72.99	1.68	18.18	7.7	37.7	3.94	8.16	1.18	229.06	3.89
30432	14.57	2.73	0.12	1.22	88.36	14.63	15.19	34.11	14.17	1.74	85	8.96	47.27	17.73	31.48	49.13	75.16	0.79	0.61	5.67	6.74	0.01	0.03	55	42.27	47.27	11.94	2.2	53.85	30.3	43.05	27.66	1.57	10.88	1.16	1.73	236.84	18.82	0.85	64.23	2.44	81.82	58.32	124.59	16.29	21.76	1.18	63.87	14.69
30427	18.82	0.19	0.07	4.8	38.15	12.88	19.2	23.79	3.96	0.06	1.19	5.91	18.18	5.45	3.66	80.83	4.94	0.06	0.1	16.6	9.86	0.01	8.4	2.33	52.44	61.35	2.41	114.35	102.99	12.5	1.32	49.43	22.08	6.71	1.16	1.73	40.96	0.19	0.25	34.55	5.09	30.34	18.43	9.43	7.78	6.19	1.18	121.16	1.07
10249	91.39	22.27	14.03	75.02	151.53	221.22	1291.77	1017.05	38.6	1.39	632.5	470.06	1070.91	13.96	53.03	252.02	142.68	1.1	0.61	20.5	342.7	0.01	94.11	25	176.82	32.93	4.81	2.2	10.26	206.06	210.34	33.2	385.45	1481.77	96.6	129.4	52.21	0.19	23.67	56.93	172.34	124.24	128.75	13.11	73.42	111.4	1.18	64.26	24.07
30418	6.62	0.78	0.01	0.32	57.52	8.93	8.57	4.12	21.06	0.16	6.56	13.64	30.61	8.17	4.07	49.26	9.59	0.55	0.34	8.07	1.04	4.81	18.67	6.45	22.73	145.4	1.81	157.57	68.12	39.34	35.46	22.89	42.92	10.26	6.11	39.79	62.65	0.19	0.76	68.09	2.67	43.75	88.7	30.59	2.37	58.98	2.56	25.5	3.79
40232	3.56	0.19	0.01	0.91	38.58	6.25	32.33	21.89	6.66	0.89	30.19	17.12	20.41	15.32	36.94	18.36	26.39	0.75	0.36	6.47	2.76	0.01	0.03	11.11	325.43	114.92	1.82	167.83	176.25	239.44	68.06	18.77	38.08	2.79	1.16	1.73	54.76	5.12	0.19	155.56	4.04	49.44	185.73	114.89	2.39	83.9	1.18	31.19	5.53
20309	10.68	0.19	0.16	0.76	13.39	9.78	12.36	8.88	4.11	0.15	1.19	4.05	16.33	3.24	2.42	19.32	8.33	0.3	0.1	6.99	1.38	0.01	20.79	2.33	15.38	77.02	4.42	64.48	35	33.8	1.32	17.51	18.83	7.83	1.16	8.98	8.56	2.68	0.38	140.74	4.19	15.73	24.76	85.11	3.49	3.54	40	20.13	5.85
20287	1.59	0.19	0.01	0.1	39.38	1.58	10.63	7.95	210.57	0.06	14.49	16	22.68	1.57	6.47	120.1	15.38	0.03	0.1	0.26	11.7	0.88	0.03	48.28	107.92	167.91	0.46	89.53	81.08	50	29.76	47.33	69.29	9.11	1.16	28.53	97.18	0.19	0.13	50	0.58	40	35.11	10.26	0.44	90.66	1.18	36.02	3.28
40204	0.29	0.19	0.01	0.26	7.75	3.89	8.93	1.77	16.22	10.12	11.59	12.89	14.43	12.59	53.66	26.8	37.18	0.61	0.1	0.26	0.45	1.85	0.03	2.33	25.84	100.57	0.08	180.85	39.19	1.25	17.64	1.5	37.2	0.65	1.16	73.02	17.14	0.19	0.86	97.73	1.48	18.46	31.66	28.21	0.39	27	7.41	20.84	106.12
20279	9.56	0.19	0.54	0.12	50.68	8.33	25.67	10.29	12.58	4.91	1.19	18.18	22.45	21.03	19.9	35.69	13.7	3.2	1.35	6.56	1.04	32.1	23.11	58.06	74.24	96.14	1.29	133.47	72.46	59.02	55.99	34.92	47.54	9.93	1.16	29.89	132.68	0.19	3.68	72.34	1.69	43.75	56.15	103.53	1.35	15.92	10.26	98.05	23.38
10187	0.79	0.19	0.01	0.02	20.88	3.05	13.36	7.07	5.29	0.14	26.09	7.11	18.56	5.87	24.73	62.28	38.46	0.15	0.1	6.1	2.13	0.93	12	6.9	176.87	112.6	0.23	133.58	131.08	153.57	58.02	14.02	129.93	0.65	1.16	69.49	25.95	0.19	0.08	181.82	0.31	30.77	42.32	151.28	0.82	7.25	19.75	141.86	6.42
20295	48.18	3.13	0.12	0.39	19.8	3.25	16.93	13.89	35.33	0.32	17.14	5.13	10	3.89	16.2	29.56	15.89	0.16	0.1	2.99	42.94	0.01	5.37	5.71	76.84	102.65	0.7	79.81	100	68.49	22.59	87.25	275.75	30.52	1.16	34.48	45.53	2.14	0.69	45.28	2.91	34.62	32.91	13.79	1.6	18.5	35.44	191.27	3.71
30202	2.83	0.19	0.01	0.17	19.11	2.07	4.66	3.66	3.66	0.27	1.19	6.44	19.78	3.05	1.34	71.38	7.89	0.61	0.26	1.93	0.45	0.6	0.03	46.67	11.96	103.67	0.2	59.52	130.2	15.38	29.48	32.05	32.37	2.63	1.16	19.22	73.82	2.86	0.7	52.87	0.46	20.78	40.59	72.73	0.9	9.92	2.35	28.96	7.97
30203	6.36	0.19	0.09	1.15	45.82	7.47	31.11	20.53	5.62	0.41	16.9	6.44	48.35	3.75	9.26	35.69	9.21	2.07	0.52	1.22	55.88	29.34	41.17	40	1180.42	82	2.41	118.96	46.98	110.26	43.57	63.36	72.27	30.85	1.16	37.8	74.53	3.16	1.19	160.92	3.18	5.19	30.29	111.11	2.84	13.5	18.82	58.52	4.58
40193	10.6	0.19	0.01	0.04	59.93	3.32	8.77	5.06	22.82	0.14	90.14	25.75	46.15	3.05	23.8	22.9	57.89	0.23	0.1	15.06	5.88	3.96	21.14	13.33	18.97	111.05	1.81	104.12	85.91	228.21	171.08	6.89	53.35	58.77	1.16	77.52	28.46	14.14	0.25	75.86	1.03	49.35	212.06	48.48	1.14	10.95	7.06	10.05	12.84
30204	4.95	0.19	0.97	0.59	18.2	4.57	9.17	12.66	22.9	4.53	1.19	5.15	17.58	9.16	9.06	33	7.89	2.22	1.83	12.47	11.76	52.58	33.98	33.33	9.91	172.81	2.81	76.61	76.51	28.21	38.87	104.18	17.73	11.36	1.16	7.05	0.04	0.19	3.1	154.02	2.17	20.78	11.47	153.54	2.29	21.14	21.18	24.9	61.7
30210	24.36	6.07	0.16	1.25	58.95	7.35	25.93	42.62	49.65	0.14	8.11	7.36	30.77	9.24	8.03	51.35	12.16	0.06	0.1	4.47	69.17	0.01	0.03	13.95	31.76	54.15	3.33	88.07	36.24	75.36	48.93	96.91	189.68	37.35	1.16	1.73	26.14	0.19	0.38	38.98	2.63	17.14	27.95	30.36	4.35	21.01	1.18	57.61	1.7
10166	0.29	0.19	0.08	0.25	22.35	8.36	83.03	14.31	2.45	1.79	240.54	651.95	296.7	5.58	163.13	50.23	535.14	0.13	0.1	1.07	0.45	0.01	0.03	2.33	273.53	45.21	0.08	2.2	51.01	113.04	75.33	25.5	47	22.22	1.16	1.73	109.16	0.19	0.58	30.51	0.58	53.33	78.07	41.07	0.98	59.41	1.18	32.44	32.97
30191	0.71	0.19	0.01	0.13	22.73	0.96	1.67	1.13	28.86	0.06	2.82	6.01	17.58	1.67	0.85	19.53	6.58	0.08	0.1	2.02	1.47	0.86	26.49	13.33	43.38	114.08	0.08	120.44	26.85	23.08	11.46	25.37	62.03	0.65	1.16	34.38	208.34	11.48	0.11	55.17	0.57	7.79	9.71	50.51	0.54	9.19	7.06	48.09	5.02
40106	0.71	0.51	0.01	0.5	27.48	6.68	47.19	26.16	4.68	0.14	76.06	124.46	114.29	4.02	53.22	42.42	103.95	0.08	0.1	3.48	0.45	2.29	57.44	6.67	218.73	116.35	0.08	122.92	48.32	276.92	96.9	33.61	97.67	26.25	1.16	46.98	134.57	0.19	0.42	193.1	1.71	15.58	83.53	46.46	1.83	29.39	9.41	41.64	8.12
30193	7.77	0.51	0.16	0.72	72.3	19.42	33.67	25.04	13.62	0.14	326.76	323.61	239.56	3.33	39.38	53.87	301.32	0.15	0.1	4.75	2.94	2.41	0.03	120	262.11	90.28	2.61	124.16	114.09	246.15	186.1	65.87	95.35	41.43	78.55	24.67	97.03	8.38	0.58	112.64	4.81	192.21	173.24	86.87	7.59	7.92	1.18	8.4	15.5
10162	0.71	0.19	0.03	0.13	16.32	3.54	13.89	12.94	10.98	0.14	1.19	17.6	32.97	2.64	3.39	22.22	7.89	0.31	0.1	1.74	0.45	3.35	0.03	26.67	210.88	169.97	1.6	144.99	75.17	25.64	34.18	45.09	41.29	6.46	25	49.33	51.75	0.19	0.25	64.37	0.66	80.52	87.06	66.67	2.26	7.31	2.35	41.75	6.35
10161	2.56	0.19	0.08	0.01	6.65	6.3	19.28	7.45	3.96	0.14	1.19	8.66	13.19	3.67	5.11	8.74	4.05	1.14	0.1	3.64	1.5	2.31	37.69	2.33	44.02	100.38	0.77	2.2	191.95	23.19	1.32	9.27	23.45	0.65	1.16	31.91	2.54	0.19	0.74	62.71	1.94	11.43	18.8	192.86	0.98	99.17	1.18	134.97	10.2
30341	10.91	0.52	0.35	2.79	110.79	5.8	31.29	40.05	9.24	0.16	5.71	5.59	20	3.59	4.78	126.64	30.46	3.33	1.72	75.67	18.4	3.28	7.72	22.86	60.36	178.56	6.32	219.89	116.44	32.88	324.97	78.09	85.45	43.13	30.66	29	34.91	2.3	0.86	233.96	8.01	65.38	108.86	114.94	6.44	6.95	7.59	14.1	3.86
40114	7.07	0.19	0.03	0.83	133.98	6.74	12.47	10.13	16.52	0.96	335.21	30.04	48.35	5.41	97.04	22.22	106.58	0.77	0.26	14.97	0.45	0.01	42.58	6.67	78.31	84.16	3.81	70.63	83.22	64.1	112.49	6.37	54.39	15.07	37.64	19.65	31.06	5.12	0.36	105.75	4.21	93.51	191.76	48.48	3.09	121.28	30.59	51.53	15.2
30294	3.6	0.19	0.07	0.13	63.93	7.5	39.09	33.23	52.57	1.09	62.07	82.76	95.65	19.31	71.95	198.83	43.66	0.08	0.1	8.41	6.78	2.29	9.19	12.9	246.6	62.66	0.08	99.28	68.47	142.11	386.49	77.26	113.64	43.26	1.16	1.73	684.41	176.61	0.35	102.08	0.81	27.69	78.44	16.67	2.3	20.91	50	1232.55	11.95
10222	8.24	0.19	0.14	0.16	34.63	3.96	30	14.4	24.13	0.7	2.38	9.7	16.16	9.61	34.06	23.54	16.05	0.17	0.1	21.61	5.63	0.01	0.03	2.33	123.85	76.8	0.34	26.81	144.91	35	18.46	33.31	61.04	21.34	13.25	1.73	28.67	0.19	0.37	67.27	1.97	28.97	67.12	54.72	0.96	4.54	36.36	48.43	9.76
40239	4.27	0.19	0.01	0.33	13.65	2.34	6.11	2.37	5.75	0.59	1.19	6.76	14.29	4.57	3.32	57.97	5.56	2.18	0.1	15.48	1.38	7.56	23.38	2.33	12.78	124.98	0.26	156.43	117.5	25.35	79.9	27.45	102.25	0.65	1.16	41.68	20.64	0.19	0.46	118.52	3.33	29.21	33.38	121.28	0.58	7.46	40	64.42	44.55
30422	3.17	0.19	0.06	0.38	26.82	5.48	4.66	3.53	23.48	0.55	55.07	27.56	49.48	4.58	34.46	91.56	47.44	0.38	0.59	23.03	0.45	0.84	20.07	6.9	66.52	103.22	1.6	128.46	50	42.86	108.82	76.11	135.34	0.65	1.16	49.01	343.12	373.76	0.46	93.18	1.28	21.54	30.09	138.46	2.05	211.85	12.35	61.4	17.31
20216	2.16	0.19	0.17	0.39	1.74	4.65	2.26	0.95	18.2	2.02	3.45	15.63	15.22	10.44	6.64	60.41	16.9	0.32	0.1	0.26	0.45	12.52	10.69	6.45	16.61	185.74	0.08	109.29	102.7	2.63	1.32	71.43	95.13	0.65	1.16	40.1	126.3	0.19	0.59	100	2.27	15.38	3.74	89.58	0.95	16.6	7.89	19.71	89.96
[truncated: 14 more columns]
