# Supplementary material for: Associations of the intestinal microbiota with plasma bile acids and inflammation markers in Crohn’s disease and ulcerative colitis
Source: Sci Rep. 2025 Oct 8;15:35039. doi: 10.1038/s41598-025-18106-7 (PMC12508173; doi:10.1038/s41598-025-18106-7)
Supplement: Supplementary file 3 — Supplementary Information 3. [file 41598_2025_18106_MOESM3_ESM.csv]

	IL8	VEGFA	CD8A	MCP.3	GDNF	CDCP1	CD244	IL7	OPG	LAP.TGF.beta.1	uPA	IL6	IL.17C	MCP.1	IL.17A	CXCL11	AXIN1	TRAIL	IL.20RA	CXCL9	CST5	IL.2RB	IL.1.alpha	OSM	IL2	CXCL1	TSLP	CCL4	CD6	SCF	IL18	SLAMF1	TGF.alpha	MCP.4	CCL11	TNFSF14	FGF.23	IL.10RA	FGF.5	MMP.1	LIF.R	FGF.21	CCL19	IL.15RA	IL.10RB	IL.22.RA1	IL.18R1	PD.L1	Beta.NGF
10003	4.76259	10.55064	10.22639	1.5255	2.63972	1.94119	6.15179	2.08346	9.56601	6.75933	9.584	1.69772	2.50871	11.30552	2.34687	7.89022	5.50862	7.68109	1.65231	6.0966	6.2532	1.8501	-0.56587	5.41007	1.0241	9.81398	2.47246	6.56709	6.39992	9.25588	9.61619	2.61674	2.82454	14.18177	8.25366	4.95564	1.15469	1.29061	1.31201	14.78198	4.36268	1.39005	8.52006	1.09925	5.64441	2.19796	8.12515	5.64356	0.29822
20003	5.69729	11.78202	9.89055	2.72153	2.82335	2.63521	6.54181	3.97989	10.43219	7.89724	10.27957	2.75753	3.49118	12.8235	1.95836	8.78216	5.75526	7.83561	1.80469	7.34596	6.20823	1.92164	0.52464	4.54045	0.97446	10.6287	2.323	6.78831	7.00852	9.88762	9.14139	2.42258	2.94103	15.79177	8.55155	5.11947	1.9	1.32549	1.39827	15.57555	4.45715	6.5458	9.7694	1.66319	6.46649	2.48077	8.60514	5.99615	0.36675
20002	4.88344	10.76664	9.18873	1.30932	1.75876	2.32829	6.62069	2.12603	9.52169	5.98666	9.47363	1.8162	3.69959	10.75092	2.54072	7.76094	5.19696	7.93416	1.54726	6.45893	6.25372	1.64014	-0.85682	5.0432	1.14853	9.9772	2.99556	5.82431	5.75223	9.4423	8.58931	2.53269	2.80798	13.27965	7.1577	4.35572	1.48608	1.02855	1.21708	12.85342	4.00269	5.6268	9.03641	1.5163	6.10943	2.32253	8.31827	5.74947	0.32405
30001	4.49092	11.1529	10.82726	1.47393	2.07484	2.18876	6.37426	2.45913	11.24636	6.18209	9.65916	3.01048	3.26419	11.04037	3.67732	8.26232	5.7161	7.47396	1.69291	8.16349	6.54258	1.23831	-0.50686	4.90816	0.81425	10.79685	2.49606	5.93374	6.09288	9.28119	8.29687	2.35172	2.912	12.74739	8.38768	4.74015	1.8653	1.64678	1.38601	14.30615	3.88143	3.0156	9.804	1.12672	6.6105	6.48565	9.53867	5.85257	0.32789
20027	5.02518	10.40344	9.66078	1.78129	2.49881	4.62981	5.41211	2.26185	10.0904	5.98975	10.12714	2.21005	3.33592	11.78873	1.55122	8.47822	5.33407	7.89226	1.48404	6.89468	6.68812	1.45252	-0.70014	3.93495	0.63526	10.21418	2.39786	6.35411	5.78634	9.64137	8.71036	2.12853	2.7513	13.81329	8.4023	3.55164	1.51522	1.44752	1.34639	13.4776	3.95516	4.47999	9.71204	1.75447	6.30947	2.40164	9.00595	6.2433	0.29499
20018	5.50921	11.08468	8.48236	1.33875	2.69334	2.04883	5.89259	2.23761	10.09175	6.21007	9.54685	3.12982	2.93258	12.52228	2.55368	7.6775	5.61006	7.63589	1.81355	7.06418	6.33749	1.50401	-0.42756	4.12651	0.7416	10.08343	2.48185	5.92536	6.09322	9.53402	8.90241	2.18733	2.80257	15.31779	7.89593	4.74446	1.50327	1.17463	1.39866	14.50693	3.95776	5.14354	8.45416	1.56427	5.88183	2.07056	9.46254	5.78955	0.13232
20008	4.42238	10.18724	9.11657	1.77719	2.18839	1.95433	6.36604	2.15799	9.66213	5.99348	9.5461	1.39366	3.0444	11.30079	1.47164	7.13416	5.16665	7.41626	1.66125	6.52005	6.23532	1.47702	-0.57903	4.73283	1.0816	8.43573	1.7096	4.9599	5.74278	9.36837	8.77437	2.17509	2.25325	13.64343	7.48444	4.14303	1.36074	1.22907	1.05458	12.42303	3.92927	4.31527	8.69997	1.34296	5.97268	2.32405	8.50537	5.58696	0.27653
10009	3.9136	9.99511	9.5587	0.9687	2.34501	1.79738	6.12887	1.86281	9.5389	5.75675	9.79411	1.63351	3.07905	10.48166	1.53265	6.56505	5.25294	7.48713	2.70235	5.89002	6.30907	1.524	-0.55088	3.95955	0.82179	9.19343	2.21257	4.98671	5.75152	9.26434	7.98998	1.89589	2.52492	12.45471	7.46631	4.09591	1.17327	1.04854	1.00621	12.87598	4.13798	2.8924	8.74164	1.27173	5.99945	2.24367	8.33527	5.51157	0.26835
10014	5.54576	11.41253	10.83391	1.84621	2.35611	2.8328	6.64905	2.17722	10.40491	6.98907	10.05018	3.10608	3.14067	12.01619	1.67544	8.10378	6.34724	7.71546	1.82005	7.64282	6.56716	1.80361	-0.51365	5.05087	1.25011	10.47238	3.14928	6.60197	6.68856	9.17593	9.04697	2.67329	2.78138	15.11699	8.31373	5.20391	1.50472	1.44543	1.26679	15.24293	4.10727	5.02203	8.66898	1.6089	6.14733	2.69012	8.86068	5.79679	0.29059
10016	5.74323	10.46563	10.29136	1.90537	2.90544	2.69172	6.65223	2.4664	10.46148	6.24172	9.86625	2.00755	2.98365	11.73279	2.48766	8.34889	6.12897	7.83006	2.01592	7.66991	6.84311	1.60513	-0.67388	4.56964	0.789	9.47027	2.37524	7.0081	7.02238	9.48632	8.44986	2.58895	2.73625	14.68598	8.89616	4.95801	1.657	1.44985	1.50116	13.90424	4.25992	4.22415	9.49949	1.63424	6.40651	2.87628	9.72892	6.2192	0.21731
10021	4.20269	10.08569	9.08439	1.14706	2.45891	1.35185	5.99853	1.88936	9.43724	5.94776	9.53705	1.56667	3.44053	10.84904	1.71275	6.53075	5.5828	7.45424	1.55269	5.95829	6.57071	1.43101	-0.85696	2.94447	0.91415	9.81101	1.92236	5.35831	6.45161	8.99466	7.44114	1.91961	2.44756	13.02361	7.47204	3.63324	2.00035	0.82289	1.31816	14.24491	3.88473	5.09618	7.97086	0.97441	5.72207	1.96293	8.2333	5.64283	0.2428
10034	4.34273	10.24255	11.2696	1.50401	2.23266	2.6368	6.5492	2.20148	10.16252	5.92539	10.42161	2.51812	2.80108	10.92023	2.5363	7.6775	5.23693	7.38791	1.63952	6.60164	5.82793	1.38515	-0.59821	4.27747	0.91191	10.21954	2.52978	5.69103	5.9707	9.07959	8.86948	2.03353	2.76784	13.37854	6.72013	4.69113	2.98148	1.34216	1.52327	13.90507	4.60156	4.23049	9.32189	1.62542	6.19718	2.15863	8.65727	5.71097	0.13537
10018	4.58486	10.66874	10.28069	1.80098	2.55554	2.31982	6.15492	2.57392	9.73725	6.55468	9.34187	1.83396	2.93602	11.38007	1.33332	9.10914	6.56941	7.68001	1.70522	7.12155	6.29005	1.7002	-0.59307	4.55183	0.9743	10.82583	2.24405	5.22678	6.30778	9.00747	8.0746	2.4707	2.73606	14.01422	8.35098	4.8243	1.60529	1.19658	1.51983	15.59778	3.58155	5.21878	9.38409	1.79042	6.11738	2.58021	9.01327	5.76914	0.20763
10011	5.68421	10.97913	9.43671	1.41361	3.10059	2.67657	6.4502	2.08604	10.06188	6.57813	9.72226	2.01422	3.58105	12.08309	1.80731	8.24969	5.1042	7.58267	4.65184	7.1824	6.95853	1.35095	-0.86044	4.43197	0.72175	9.6758	2.56956	5.81517	6.11262	9.41203	8.6755	2.71299	2.73657	15.45123	8.61588	4.36217	4.2548	1.34021	1.41721	14.14841	4.70777	6.38766	8.88299	1.82588	6.69557	2.00896	8.60052	6.0346	0.26898
30094	5.27485	10.69947	10.42401	1.41313	2.3458	2.54492	6.32848	2.52375	10.01365	5.92416	10.1142	2.38228	2.94036	11.28794	1.60705	7.40914	6.31095	8.11587	1.66183	7.5089	6.77077	1.79941	-0.49896	3.90756	0.68271	9.99855	2.45879	5.57998	6.25551	9.90595	8.57995	1.67109	2.54151	14.22676	8.65102	4.73089	1.34225	1.44469	1.26439	13.27871	3.99291	5.33098	9.00648	1.32199	6.32363	2.50865	8.60514	6.04415	0.34013
30095	5.50763	10.21948	10.30055	1.52233	3.00039	3.09751	7.02388	2.88059	9.93317	6.51984	10.62293	2.33547	3.43061	10.777	2.42719	7.53072	5.6142	7.50763	1.68526	6.65522	6.2594	1.63288	-1.43219	3.61021	0.99794	10.59035	2.74754	5.71211	6.39867	9.05506	8.4326	3.58544	2.61169	13.47163	8.93083	4.79453	2.17979	1.51067	1.59024	13.17586	4.53087	2.90819	9.76245	1.58971	6.48883	2.04315	9.00556	6.1276	0.21634
10109	6.12071	11.24815	9.00996	1.89124	3.96321	3.3199	6.89409	2.96407	10.71039	6.65939	10.12816	3.15064	3.61321	12.73446	4.51833	9.2781	6.076	7.82647	1.80835	9.46548	6.71952	2.06494	-0.54092	4.82071	1.33412	9.46317	2.34222	6.79516	7.00806	9.69797	8.45827	2.08914	3.33346	14.93798	9.22329	4.84329	2.62268	1.45957	1.81568	15.88186	4.40407	6.49142	9.41882	2.2221	6.83364	2.67871	8.60105	6.53046	0.44417
20104	5.04321	10.03577	11.56129	1.85996	2.6853	3.19203	6.38974	1.68118	9.79683	5.89258	11.18853	2.86723	3.5801	11.91197	1.89729	7.35378	2.99239	7.40023	1.91723	6.74835	5.8712	1.74952	-0.58023	4.05451	0.65888	9.24039	1.7964	6.11369	6.34623	9.24333	9.07938	2.98915	2.7254	13.90197	8.73832	3.93117	1.68902	1.18246	1.38388	12.98335	4.83899	5.06977	9.95514	1.84342	6.65794	1.8644	8.82187	5.98414	0.17109
20105	5.10193	10.78407	10.54002	2.05597	5.24464	2.08633	6.09868	2.34738	9.81147	6.12109	9.81753	1.62596	3.20836	11.02422	2.162	8.16169	5.75288	7.22671	1.67226	8.48939	6.08446	1.53436	-0.62559	5.10256	0.86107	10.2896	3.94412	5.75649	5.32692	9.70246	8.45565	2.12135	2.67915	13.18418	8.44729	4.67139	1.69479	1.31358	1.22073	11.86435	3.83328	5.29978	9.11429	1.63907	6.28424	2.44879	8.43942	5.57601	0.26948
20107	4.8028	10.78929	9.29852	1.76158	2.81676	3.15841	6.72112	1.93193	10.25684	6.00814	9.95184	2.0916	3.23621	11.098	2.37289	7.60654	5.51724	7.87029	1.40416	7.36552	5.91217	1.77869	-0.84246	4.88524	0.61057	10.42572	2.34752	5.84049	6.67974	9.31889	8.69357	2.10978	2.52548	13.89484	8.0213	5.26233	1.77911	1.31328	1.29627	14.19157	4.13097	5.01692	9.27726	1.47006	6.1317	2.43137	9.68126	5.82633	0.16168
20108	4.39917	10.33632	10.45311	1.64115	2.37172	3.11474	6.00596	1.60014	10.00297	5.78179	9.75126	2.24062	2.37054	11.43315	1.75342	6.86209	4.69276	7.79323	1.55309	6.59569	6.53373	1.48675	-0.61221	4.06937	0.82562	8.90576	2.39233	5.83276	5.85984	9.38269	8.58635	1.97231	2.54403	12.48517	7.70961	4.23561	1.53303	0.8318	1.11808	12.10468	3.99665	5.44597	9.14977	1.35331	6.31315	2.09611	8.93016	5.55758	0.19684
40038	4.42114	10.32358	9.44335	1.74859	2.32321	2.238	5.84989	1.8878	9.89258	5.87145	9.72658	2.06316	2.61038	10.76118	1.7672	7.56959	4.8193	7.648	1.56861	7.48865	6.33821	1.59032	-0.63152	3.8774	0.7952	9.11243	2.32036	4.981	5.43372	9.93038	7.52691	2.3585	2.50383	13.0647	8.34499	3.58486	1.95465	1.0865	2.65574	13.46587	4.26096	5.80258	9.08853	1.47857	6.30075	3.45461	8.00716	5.78556	0.20514
10114	5.20402	11.06765	9.56572	2.49155	2.67199	2.90801	6.34762	2.75927	9.94244	6.3534	9.73176	2.96807	3.35903	11.98765	1.84267	8.11702	6.29347	7.81882	1.66666	7.64478	6.2277	1.59309	-0.68471	4.81375	0.89668	10.5011	1.82748	6.50011	6.15043	9.30007	9.70033	2.33269	2.90734	14.90529	7.73058	4.6294	2.12853	1.16111	1.24568	14.47783	3.83158	6.78003	9.36629	1.31092	6.35482	2.62935	8.67139	6.10776	0.2809
10115	5.84247	11.30757	10.07906	2.41003	2.40856	4.88757	6.73834	3.05629	10.21265	6.61886	10.1514	2.50442	2.65973	11.90622	1.89652	8.43915	5.81882	7.82204	1.69818	8.67406	6.2423	1.61515	0.54278	4.90185	0.89994	10.84159	2.43007	5.90134	7.43738	9.10909	9.03224	2.35103	2.9893	14.08571	8.69702	5.08465	2.02199	1.30047	1.36048	14.55885	4.40216	6.7472	10.01008	1.60071	6.31025	2.41763	8.68738	5.92597	0.27126
40079	4.18879	10.06628	9.35308	0.99019	2.1577	2.16828	5.65575	1.57909	9.89554	5.29607	9.47112	2.09728	2.51666	11.23098	1.39073	6.97779	4.26208	7.35143	1.69485	6.98018	5.81437	1.43726	-0.79769	3.94638	0.81782	9.05387	2.19984	5.71718	6.28834	8.39685	7.58204	2.01523	2.24707	13.80501	7.26917	4.14044	1.32406	1.30138	0.9106	12.4641	3.8539	6.42813	8.29353	1.49905	5.57812	2.15791	9.04485	5.30103	0.22082
20167	4.60256	11.04897	10.26906	1.56907	1.89142	2.37938	6.30063	2.78351	10.45634	6.52545	9.68708	2.3479	2.62933	11.28721	1.74616	6.87307	5.00043	7.20454	1.58768	6.22123	5.89809	1.50809	-0.51289	5.14416	0.97712	9.99238	2.31126	5.34066	6.00023	9.13089	8.15442	2.0157	2.4562	13.18225	7.37155	4.12877	1.56167	0.89932	1.13655	13.80886	4.19102	4.32548	12.0722	1.16001	6.49059	2.40948	9.55619	6.2606	0.32156
20168	5.61191	10.85357	9.60502	2.03847	2.50507	2.43397	6.09525	2.52676	9.47658	6.01092	9.60436	2.32488	4.31572	11.6864	3.06123	7.3107	5.38083	8.04526	1.72774	8.21975	6.35022	1.6593	-0.58023	5.54133	0.66049	10.06065	2.23936	5.37618	6.95573	9.42914	7.74616	2.68951	2.8038	13.17377	8.45698	4.82386	1.98691	1.24269	1.13385	12.53591	3.99404	5.90706	9.96095	1.50223	6.58196	2.19431	8.98708	5.96259	0.34683
20171	5.76021	11.49867	10.75019	2.40385	2.39733	3.36187	6.3226	2.56378	9.78926	6.6501	9.88333	2.98225	4.84415	11.57943	2.89967	10.33359	6.00077	8.39175	2.15086	10.25146	6.81184	2.12367	-0.3379	6.27195	1.15377	10.24116	2.68827	6.09004	5.80065	8.93827	8.93774	3.59776	3.16735	15.1602	8.37222	5.38287	1.95714	1.66532	1.3278	14.62769	3.98941	4.4749	10.46296	1.81468	6.3313	3.08846	8.90496	6.32438	0.20311
10159	5.01843	10.8985	9.02682	2.16174	2.7399	2.87953	6.79008	2.46711	10.0419	6.30005	9.92003	3.06909	3.17095	11.73484	2.14717	8.36809	5.22675	7.82445	1.54296	7.51177	6.05281	1.63968	-0.80294	5.63724	1.01656	10.52762	2.25826	6.46893	5.80488	9.28144	8.32551	2.36867	2.67656	14.21926	7.99398	4.98311	1.49199	1.5752	1.39648	12.78804	4.07631	5.27208	9.45058	1.2972	6.15007	2.58141	9.00768	5.58973	0.37318
20179	4.85255	10.79674	10.44045	1.45425	2.93774	3.65025	6.78607	2.20794	10.22135	6.32082	10.7954	2.92854	2.9451	11.41497	2.06928	8.68715	5.39068	7.50048	1.55647	7.5079	7.42302	1.76119	0.50852	5.12722	0.74846	9.41852	2.63934	6.11586	6.4136	8.92367	9.15288	3.85014	3.10706	14.02301	8.85416	4.8616	1.96758	1.36971	1.61688	13.50392	4.40505	6.30209	10.40039	1.72524	6.99269	2.57007	8.90401	6.45702	0.21535
30179	4.80395	10.7268	9.5868	3.05948	2.71127	3.19795	6.16151	2.44127	9.97251	5.96276	9.39251	2.48754	3.35309	11.03496	3.79929	7.2047	5.95688	7.90468	1.71962	6.16331	5.84038	1.71829	-0.69508	5.15087	0.90912	10.05475	2.79797	5.44752	7.36504	9.14795	8.75339	3.20018	2.62755	14.23086	8.17921	4.60594	1.68744	0.95638	1.47785	14.24976	4.05608	4.84425	9.83821	1.23524	6.24875	1.9786	9.0257	5.72971	0.24343
30177	5.02161	10.11944	8.66847	1.92628	2.49491	4.25114	6.26896	2.05715	9.86449	5.71341	10.61693	2.29928	2.27632	11.30059	1.92978	7.23329	4.77544	7.77659	1.72055	6.89423	5.80882	2.11879	-0.61824	3.31192	1.08301	9.76017	2.45981	6.20358	6.88141	9.5394	7.83755	2.08694	2.46134	13.23693	7.07969	4.4868	1.52996	3.51848	1.41351	12.76622	4.50824	6.92284	8.25287	1.45416	6.75646	2.12063	8.81242	5.62322	0.32432
30172	4.05484	10.17442	11.94665	1.06088	2.13231	1.78373	6.1273	2.04307	9.66787	6.01568	9.3524	1.70963	3.85313	10.3657	1.72196	10.19637	4.70733	7.39368	1.88604	5.89973	6.69725	1.62605	-0.88095	4.43228	0.73716	10.34512	2.41916	5.13594	5.9334	9.66647	8.02806	2.23484	2.7599	12.45056	7.15466	3.94421	1.14757	1.15706	1.12256	13.5266	4.4217	5.49165	9.4181	1.10983	6.09761	3.23021	8.03922	5.51642	0.20081
10153	4.91272	10.92915	8.80122	1.87427	2.48307	2.09255	5.82897	2.57356	10.19513	6.91843	9.49595	1.91865	2.46565	11.92623	2.25222	7.7736	5.34829	7.46078	1.70738	6.85666	5.92934	1.52456	-0.65933	5.71374	0.80522	12.0795	2.06562	5.76121	5.96635	9.16927	7.94119	1.95439	2.76336	14.23977	10.43082	4.68207	1.53914	1.23489	1.68667	14.50748	4.13202	4.93513	7.75674	1.96611	5.95538	2.23574	8.79287	5.90257	0.34359
30165	5.86149	11.3703	8.84812	2.37451	2.56998	3.03437	5.5407	2.08912	11.11011	6.51337	9.67068	2.92232	3.8353	12.31776	1.85911	6.71645	3.8999	7.79615	1.59897	6.42577	6.69277	1.47535	-0.44534	5.80145	1.0656	8.40615	2.29236	6.17263	5.95083	9.26511	9.25131	2.52714	2.87219	13.92733	8.50153	4.98831	2.84664	1.02713	1.46621	14.66502	4.48895	7.82973	9.56216	1.35253	6.3108	1.94177	9.35808	6.01517	0.36062
40092	3.97966	10.15802	10.26175	1.78505	3.1769	2.09404	6.1638	4.51014	9.73842	5.59597	9.86464	1.65847	2.99848	10.75665	2.21265	6.48857	4.16377	7.75067	1.72259	6.15841	6.55181	1.49618	-0.51439	4.55664	0.93283	9.11439	2.02615	5.8236	5.47435	9.57663	7.06483	1.86177	2.557	12.6335	6.51789	3.87103	1.3597	1.83024	1.72885	12.20176	4.14803	5.06188	8.61861	1.12435	5.81141	1.16747	8.39539	5.28344	0.33875
10057	5.36842	10.77056	8.7274	2.13123	2.50519	2.72079	5.94924	2.76591	10.55249	6.40177	9.78955	2.59037	4.2384	11.62027	2.39158	9.40366	4.66622	8.04993	1.70319	7.15058	5.57139	1.56973	-0.85151	3.97799	0.72428	11.24997	1.78176	6.24037	5.98795	9.37947	8.05133	1.91579	2.46892	14.81239	8.49628	4.31955	1.57621	1.1778	1.59931	15.12132	4.37734	5.42639	9.83382	1.50043	6.37559	2.70813	8.17629	5.54462	0.28207
10048	5.71154	11.03555	10.84282	2.2028	2.26138	2.80118	6.30892	1.989	9.79546	6.29516	9.88449	1.88463	5.58369	11.23546	2.4925	7.39628	5.016	7.44336	1.8722	8.59443	6.37234	1.56405	-0.29272	5.06505	0.99082	9.94671	2.98649	5.97759	5.94351	9.05129	8.4098	2.53489	2.90894	13.66058	8.53571	4.24412	1.72076	1.18979	1.15749	14.26516	3.88098	5.79392	10.08524	1.42114	5.95046	2.20768	8.52773	5.61261	0.23787
10067	4.58072	10.70792	10.13623	0.99029	1.99552	1.87328	6.37102	2.29663	9.91416	6.33669	9.5946	2.00063	2.77091	11.00604	1.81438	8.38816	5.76472	7.41828	1.2602	7.51211	6.03217	1.24169	-0.81866	4.4624	0.52162	10.50269	1.63789	5.69581	6.79004	9.36466	8.90277	1.85697	2.61709	13.49344	6.79307	4.56698	1.90497	0.94667	1.05563	14.31311	3.7926	5.39868	9.74201	1.45903	6.52647	2.25681	8.29083	5.49359	0.17375
30049	5.15798	11.02914	10.15777	2.09457	2.64201	3.52387	6.48002	2.68013	10.48682	6.26939	9.84147	2.54362	4.35216	11.2181	2.50502	8.71884	6.32619	7.93889	1.97295	9.16077	6.38851	1.79532	-0.63636	5.77849	0.87481	11.03966	2.63689	5.98397	6.66515	9.22575	8.73209	2.26977	3.12745	13.67763	8.13717	5.06137	1.63372	1.30335	1.58345	14.56329	4.04693	6.00241	10.33581	1.68007	6.3082	2.06234	9.07578	6.19152	0.29267
10098	4.61369	10.49529	10.25707	4.43418	2.37253	2.628	6.76796	2.24922	9.87623	6.20398	10.23452	1.46597	3.31159	11.14008	1.99207	8.60875	4.83274	8.18359	3.44474	8.58152	5.88723	1.59462	-0.78332	3.05604	0.72049	10.26529	4.2679	5.92959	7.88802	9.3863	8.60281	2.5892	2.5858	14.0371	8.61008	4.16327	1.62885	1.6186	1.24693	14.06613	4.35813	3.48135	9.77037	1.73523	6.31405	2.82315	8.74345	5.82929	0.26947
10102	4.28334	10.69516	9.28262	1.36561	2.3159	1.61368	6.23085	2.4899	9.55518	5.90847	9.43979	2.26613	3.61633	10.6372	1.71691	7.05155	6.15805	7.68314	1.61849	6.64018	7.01738	1.83164	-0.57481	5.55329	0.85208	9.59206	2.43075	5.5914	6.12711	8.71862	7.68016	1.9769	2.93369	13.84723	7.25392	4.74456	1.75853	2.43468	1.36114	14.60953	4.01445	3.96101	9.1144	1.48997	6.11517	2.31595	8.16519	5.65224	0.31271
10085	8.86659	10.32953	9.85418	1.57541	2.70754	2.92191	5.90787	2.11598	9.97444	5.98949	10.13714	1.67333	2.24312	11.13043	1.91622	6.78827	5.41975	7.89198	2.34958	5.36918	5.46481	1.72628	-0.59699	3.77071	0.94872	10.76324	2.59923	4.72478	5.90255	9.35056	8.58137	2.68274	2.45313	13.93589	7.58997	3.70608	1.57229	1.64432	1.44119	13.79443	4.26399	3.97982	10.1345	1.44094	6.29169	1.59865	8.80359	6.70674	0.31623
10044	6.47274	10.25383	10.61628	1.30451	3.39569	2.38386	5.62248	1.79038	10.11245	5.87114	10.12239	1.87257	3.11544	11.27877	2.43951	7.47771	4.60521	7.75208	1.52959	6.65509	6.49086	1.52696	-0.66687	5.08278	0.74131	8.60482	2.56029	5.947	5.30933	9.2027	8.45713	2.03454	2.66645	13.76987	7.6631	4.52134	1.51751	1.08334	1.00546	12.58832	4.24264	2.69101	9.12398	1.41399	6.46425	2.93859	9.59695	5.83212	0.04578
10043	5.09433	11.05268	11.4831	1.79165	2.23956	3.15841	6.10397	2.64917	9.8034	6.22287	9.73367	2.14805	2.28992	11.06155	3.6869	8.43574	6.19947	7.72516	1.69527	7.07608	6.00301	1.72185	-0.55534	5.98689	0.60495	10.62124	2.63395	5.80725	6.75851	9.01933	8.81646	3.0457	2.87856	14.50336	8.37452	5.21611	2.37178	3.28583	1.4797	14.75471	4.21705	6.42696	9.60574	2.04817	6.22003	2.25493	8.97903	6.08595	0.21261
30033	4.21836	10.42741	10.79426	1.35915	2.27065	1.96005	6.07726	1.94049	9.89981	5.84096	10.0918	1.84745	3.09705	11.25814	2.01502	6.67578	5.37437	7.8685	1.52222	6.95179	6.45728	1.66609	-0.12787	3.93024	1.00259	9.77077	1.95402	5.45667	6.64654	9.76715	8.09509	2.4786	2.60985	12.83861	7.16876	4.20793	1.7526	1.23894	1.34117	12.07912	3.90549	4.28688	9.66673	1.32393	6.1527	2.36572	8.62355	5.60071	0.32349
10093	4.82534	11.62458	10.64909	1.62411	2.77198	2.01313	6.72292	3.39319	10.08354	6.9809	10.36211	1.98201	3.27283	11.60434	2.09102	8.5032	5.82872	7.94191	2.86561	6.70087	6.57811	1.80789	-0.01228	3.49133	0.8184	11.56603	2.19249	5.69653	6.49572	9.20279	8.55426	2.61258	2.85769	14.82954	8.13261	4.50449	1.66215	1.56149	1.4637	14.19883	4.59773	4.04783	9.4335	1.92604	6.31876	3.51877	8.79848	6.09126	0.37508
30070	4.98252	10.50968	7.63226	1.62569	2.45849	2.48572	6.59876	3.33925	10.44298	6.42831	9.81273	1.57504	3.068	11.62463	1.8456	7.83736	5.90201	7.30859	1.34853	5.86978	7.09034	1.81454	-0.62172	4.94802	0.8817	10.6717	3.68494	5.63445	5.25422	9.55516	8.76963	2.28894	2.7331	14.50089	8.37367	4.12477	1.75771	0.98276	1.3578	13.68985	4.31493	4.53253	9.46481	1.16732	6.11403	4.05917	8.23839	5.4958	0.24709
20053	4.21972	10.41377	9.15125	1.51309	2.8888	2.34415	6.39186	2.27483	10.10392	6.10837	10.06269	1.64123	2.60753	11.02787	1.64791	6.97788	6.98507	7.56508	1.58503	6.40754	6.37829	1.68	-1.27954	4.90432	0.93217	10.67509	2.62554	6.18249	5.87961	9.09824	8.54403	1.99706	2.36494	13.60428	7.84721	4.91329	1.65932	1.53787	1.14902	13.76414	3.72851	4.93375	9.8051	1.07874	6.11364	2.64151	8.5414	5.70919	0.21241
30050	4.55571	10.44827	10.66314	1.63651	2.45054	2.5866	5.78771	2.0778	10.18438	5.99181	9.68187	1.80673	3.74602	11.17489	1.78985	7.02731	5.48833	7.5765	1.70957	7.18661	6.71602	1.4237	-0.52923	4.37312	0.89995	9.76395	1.84064	5.80712	5.62206	9.65178	7.64473	1.77174	2.67827	14.06236	7.82876	4.11854	1.84285	2.83405	1.2085	13.18372	3.86664	3.70648	8.24883	1.28924	6.26927	2.32633	8.63315	5.73313	0.07545
30072	4.18746	10.66447	9.63362	2.22095	2.75276	2.47667	6.5709	1.92976	9.235	6.05907	9.98749	2.3842	3.54823	11.01632	2.75151	8.39894	5.31354	7.90449	1.62188	6.41853	6.02588	1.7582	-0.5758	5.15993	0.8422	10.05539	2.24985	6.29999	6.20435	9.19837	8.86611	2.30267	2.96714	13.61451	7.17449	4.8469	1.5939	1.25594	1.17537	13.30452	4.24191	4.40443	8.82269	1.43825	5.99424	1.89089	8.49774	5.51288	0.3457
20088	4.35371	10.06514	9.95337	0.95273	2.33349	1.90162	6.16025	2.17194	9.95159	5.61033	9.88124	1.02148	3.04711	10.46687	1.731	6.74617	4.86685	7.61003	1.3395	7.08578	6.13676	1.44623	-0.73659	3.31416	0.7272	9.89008	2.47401	4.81498	6.68195	9.64436	7.72466	2.34993	2.35637	12.57523	7.85884	3.84386	1.52056	0.90848	1.24867	13.29594	3.91289	3.89737	8.3931	1.40013	6.07251	2.03857	8.08877	6.19962	0.1158
20090	4.56288	10.66574	10.23691	1.43523	2.14099	2.54446	6.60656	2.7662	10.84069	6.14747	9.85772	2.30368	3.37487	11.09314	2.27243	6.77046	5.83493	8.02565	1.68418	6.04262	6.32944	1.69663	-0.61468	5.17055	0.98927	10.23257	2.35536	5.84331	6.1534	9.27136	8.30656	2.5166	2.79543	14.07032	7.02166	5.18349	1.77522	1.03282	1.21802	12.44872	4.30539	2.84131	9.50866	1.64074	6.83763	3.36101	9.42607	6.08985	0.33964
20092	5.39006	11.13132	9.25526	1.96735	3.48607	2.68705	6.3378	1.93187	10.14973	6.06618	9.65881	2.15747	3.64945	11.61026	2.48081	8.09775	4.55711	8.45327	1.88023	8.99266	7.43921	1.69708	-0.50596	4.80395	0.99741	10.131	2.55493	5.33502	6.91303	9.58739	8.69446	2.67711	2.95767	14.13818	8.38518	4.68399	2.07045	1.0725	1.45889	14.258	4.27814	4.95313	9.84293	1.9612	6.74544	2.62671	8.54958	6.11614	0.26961
30091	5.5523	10.81003	9.81219	1.90073	2.46766	2.57696	6.59908	2.67874	10.13522	6.93264	10.23794	2.22598	3.56128	12.21383	1.49425	8.70141	6.14131	7.73368	1.69953	7.51719	6.13347	1.8785	-0.58798	4.27233	1.42745	10.80085	2.37106	5.6911	6.26479	9.78222	8.40986	2.53961	2.74092	14.40097	8.23593	4.73003	2.26076	1.30552	1.5263	14.73028	4.15674	6.08734	9.35839	1.52049	6.38379	2.57782	8.52012	5.97821	0.3195
30087	4.50833	10.57807	10.03693	1.35354	2.64398	2.40101	6.15003	2.42578	9.85434	6.36116	10.2177	2.12974	3.62411	10.99785	1.5692	8.71224	6.21286	7.76455	1.69485	6.29564	6.4829	1.45434	-0.01144	4.16118	0.98339	10.1476	1.91221	5.19746	5.15001	9.73864	8.61661	1.83409	2.56647	14.03486	7.24767	4.55133	1.56049	1.3983	1.56454	12.91537	4.23158	3.70084	9.24971	1.193	6.19228	2.69733	8.71294	5.73029	0.35883
20117	4.49345	10.54002	9.29953	1.71078	2.41251	2.74185	6.37087	2.1362	10.02549	6.10794	10.35206	2.80783	2.58978	11.25443	1.83486	6.88884	5.59767	8.13214	1.77385	7.85214	6.10237	1.62103	-0.68832	3.7938	1.07529	10.07164	2.06264	6.05597	5.93943	9.72391	8.22713	2.2298	2.60648	13.20026	7.93515	4.27731	1.59707	1.22348	1.44053	13.91875	4.50448	6.43383	9.40119	1.50559	6.18241	2.3563	9.36987	5.65033	0.186
30117	4.36541	10.31285	10.4519	1.86312	2.58068	2.38662	6.13986	1.96632	9.75219	5.86011	10.01619	2.04092	2.64192	11.05499	2.68206	6.61476	4.69909	7.8472	2.05024	6.67053	7.34662	1.75122	-0.40978	4.2762	1.01631	9.64367	3.0459	6.47629	6.31708	9.54903	8.61248	2.14351	2.76984	13.64307	7.69132	4.15489	1.49936	1.55874	1.34333	12.43286	4.25423	2.69171	9.39979	1.59832	5.89486	2.47295	8.32746	5.63972	0.26782
30123	4.85494	11.42159	10.75766	2.22178	2.41863	2.31132	6.65958	2.23254	9.91801	6.51082	9.34553	2.99736	3.13531	11.20584	2.18069	7.19601	5.41514	7.73986	1.64977	6.10199	6.79047	1.75316	-0.07545	6.30919	0.88874	10.64043	2.4082	5.71422	6.49666	9.86759	8.46043	2.88429	3.06541	14.28301	7.43893	4.94083	1.52382	1.88951	1.20377	12.53947	4.28435	5.48683	8.60114	1.63447	6.98803	2.49285	8.41639	6.40382	0.31755
20124	5.00865	10.82502	10.19657	1.76666	2.45342	2.67044	6.4394	1.97793	9.836	6.38494	9.91474	2.65804	3.26122	11.06035	2.77522	7.00989	5.83377	7.6455	1.46349	6.6338	6.85318	1.65179	-0.57266	5.09864	0.86931	9.72311	2.69467	6.12478	6.47347	9.39026	8.83534	2.75692	2.61262	14.08954	6.95595	4.71892	1.57383	1.63052	1.18681	13.43013	4.24466	5.37143	9.51741	1.4933	6.52138	2.64472	8.98233	5.71581	0.28264
30120	5.60633	10.39737	9.13856	1.62006	2.62977	2.09362	6.5348	2.81037	9.78719	6.70218	10.25707	2.32956	3.33864	11.25031	3.28115	7.69521	6.09109	7.70355	1.82992	7.37459	6.3922	1.71584	0.11598	4.76923	0.88822	9.89141	1.89226	5.65652	6.26884	9.45036	8.10312	2.08134	3.08723	13.88627	8.17565	4.54754	1.33234	1.08634	1.15537	12.25854	4.28734	3.98545	9.15479	2.21067	6.19688	2.39665	8.86607	5.80253	0.26747
40053	6.26726	11.37768	10.49835	3.01167	2.78219	5.2608	7.22349	3.20458	10.973	6.69723	10.26177	3.9701	4.9565	11.91944	3.47995	8.63743	6.79454	8.20955	2.0528	8.98938	7.13314	2.03908	-0.1867	4.78051	1.19363	10.41821	3.13412	6.3519	7.32319	8.72913	10.45698	3.52763	3.54066	14.77811	8.14856	5.53402	2.40696	2.35745	2.08649	15.84983	4.81831	6.00474	10.35532	2.07094	6.78619	2.61447	9.95552	6.42122	0.366
30130	5.00945	10.73246	9.02953	1.61242	2.14559	3.0419	6.15742	1.98229	9.97207	5.92613	9.82656	1.94612	2.55423	11.47649	2.62247	6.59667	5.16393	8.19101	1.62452	6.73693	6.78294	1.62527	-0.49673	5.23897	0.78982	9.73439	1.58507	5.00534	7.72658	9.66093	7.78944	2.46913	2.69841	13.96738	8.2097	4.99123	1.88089	1.2921	1.21951	13.61828	4.18203	6.81193	9.52033	1.51485	6.09796	2.4933	8.84638	5.57095	0.30735
20143	5.22898	10.74472	9.88308	1.88575	2.50215	2.57951	6.89935	2.42904	10.25779	6.75507	9.73311	2.07372	2.83784	11.51908	1.84454	9.08744	6.6133	7.79911	1.52525	8.07292	6.33258	1.44781	-0.70082	4.68555	0.93719	10.58941	2.49312	6.0871	7.24753	9.18323	9.71405	2.58244	2.68693	14.57119	7.61178	5.07641	1.8386	1.2186	1.13934	14.63415	4.15524	5.19342	9.37599	1.47463	6.25985	2.59076	9.34644	6.13258	0.29848
10150	4.97656	10.63908	9.4965	1.79079	2.29151	3.73425	5.98032	2.24521	10.29754	6.40129	10.14282	2.87417	2.7781	11.49448	1.90084	7.44274	5.31632	7.90915	1.86753	8.64874	6.47527	1.91715	-0.41981	4.20918	0.88833	10.44708	2.29661	6.43151	6.05998	9.14976	8.07144	2.46091	2.71281	14.18335	7.3876	4.88086	1.6824	1.29126	1.05257	13.17739	4.23601	4.00311	9.20835	1.59634	6.54442	2.35602	8.67128	5.79913	0.33449
10139	4.2372	10.12705	10.29307	1.31147	2.1813	2.32131	6.11378	1.58679	9.53976	5.63342	9.72305	1.68077	4.61903	11.22901	2.47827	7.12483	5.10247	7.37519	1.37935	7.0139	8.10483	1.68856	-0.64144	4.59532	0.8143	9.82164	2.23243	5.88756	6.10735	9.36623	7.86447	1.64167	2.25856	13.1901	7.33821	4.04084	1.09805	1.00877	0.9075	13.1972	3.96408	4.50376	7.95814	1.29571	6.09527	1.95244	7.75061	5.34374	0.17332
20145	4.54269	10.48422	9.6129	2.0789	2.51507	2.50984	5.98996	2.80173	9.91791	6.23654	9.79591	2.26499	3.15863	11.05529	2.14934	10.46614	3.62623	7.75719	1.75082	6.38863	6.11926	1.62917	-0.56386	4.97085	0.89481	11.19931	1.89634	5.97277	6.38533	8.74872	8.12046	2.52254	2.70112	14.24979	7.47842	4.64992	1.57799	1.03614	1.43774	13.44601	4.06259	6.40285	9.14421	1.22264	6.08674	2.0908	9.18175	5.25708	0.26566
30142	5.47114	10.65901	10.36605	2.68031	2.95572	3.86567	6.33222	4.99149	10.78541	6.24987	10.5181	2.59884	3.68827	11.36533	2.02812	8.32309	4.90231	8.00006	1.63587	7.70263	6.56652	1.53008	-0.56063	4.46369	1.03687	9.92019	2.53807	6.11693	6.37509	8.90769	8.62465	2.3362	2.90675	14.76744	8.1101	4.86817	3.26192	1.38434	1.25696	14.6372	4.6331	2.94057	10.271	1.67848	6.72063	3.14239	9.79056	6.22197	0.21739
10142	4.37534	10.36037	9.88583	1.418	2.80004	2.28976	6.17108	1.75338	10.53124	5.84729	9.76327	1.7696	2.82945	10.98002	1.67294	6.68692	4.15109	7.70488	1.42088	7.45042	6.31815	1.78216	-0.85108	3.56345	0.79269	8.94118	1.54578	5.87611	7.04033	9.61902	8.06393	2.55909	2.77482	13.26887	7.88772	3.96574	1.50365	1.13481	1.39907	12.59269	4.56873	4.05551	9.10573	1.21755	6.21881	1.72868	9.11787	5.64047	0.24667
20149	4.58251	10.20752	9.6807	1.03114	2.43958	2.35174	6.49073	1.97925	9.93713	5.86051	9.78527	1.53237	3.49595	11.21659	1.85393	7.0063	5.15244	7.86191	1.69442	7.01539	6.34287	1.44656	-0.66032	3.83006	0.9207	9.63544	2.56418	6.20795	6.44397	9.78998	8.69874	2.32137	2.8042	13.18016	7.85773	3.65316	1.46317	1.23949	1.42417	13.50617	4.24117	5.1643	9.39263	1.57524	5.87925	2.30107	8.21798	5.94006	0.39287
40071	5.05478	10.95179	9.89479	1.86277	2.58117	2.98236	6.48421	2.39425	10.31553	6.82141	9.93482	2.55512	3.58463	11.74186	2.33878	7.38809	6.55531	7.52227	1.83694	7.10672	6.0948	1.63555	-0.6125	5.53081	0.86603	10.43398	2.44621	5.93484	5.86659	9.64999	8.4335	2.47581	3.26666	14.82375	8.44603	5.20984	2.0521	1.12964	1.63193	14.43902	4.66746	4.63711	9.25347	2.10517	6.46459	2.40734	8.94394	5.87409	0.44504
30145	5.0606	10.42547	9.23315	2.00083	2.59253	2.98917	6.43295	2.19162	10.16829	6.09576	9.72994	2.31032	3.25068	11.57549	1.89851	7.988	5.46633	8.2334	1.72346	7.81323	6.23476	1.43993	-0.85147	4.239	0.56584	9.91492	2.22364	5.33691	6.28701	9.40143	8.82558	2.13486	2.44239	13.39443	7.83644	4.45358	1.70029	1.18132	1.54443	13.5432	3.95361	4.99272	8.36913	1.41184	6.00613	2.01959	8.13099	5.62907	0.30301
40070	5.31531	10.70154	9.73086	1.90593	2.69911	3.14485	6.01213	1.83069	9.70974	6.4016	9.66742	2.10995	3.32382	11.79932	2.93317	8.79215	3.19271	7.68447	1.50819	7.40403	6.4723	1.60639	-0.52406	6.61444	0.9472	10.92823	2.34057	6.10991	6.83262	8.93462	9.01563	2.32426	3.1043	13.87185	8.37455	5.12989	2.00525	2.1236	1.02489	12.88977	4.16776	7.25463	9.08867	1.1117	6.15365	2.47427	8.8691	5.58139	0.20745
30136	5.47696	11.25819	9.50666	2.18327	2.99109	3.59656	6.59115	2.66519	10.37658	6.72705	10.06043	3.04126	4.18898	11.12575	2.246	7.70589	5.92856	7.94696	1.75112	7.75726	6.90575	1.55997	-2.36289	4.88771	0.96163	10.7221	2.20882	5.65352	6.07719	9.36693	8.06162	1.95318	2.97701	13.71161	7.77483	5.57425	3.54239	1.60893	1.55249	14.65402	4.59928	6.34282	9.27077	1.60944	6.58808	2.46398	9.50094	5.94363	0.19966
30036	4.13099	10.47556	10.3764	1.59371	1.98002	2.45646	6.19568	2.17394	10.24275	5.99881	9.37069	2.52293	2.14573	10.70272	1.91679	7.2109	6.17797	7.19584	1.44068	6.80598	6.10446	1.65222	-0.54635	5.23044	0.89037	10.16527	2.12424	5.44452	5.44072	9.05213	7.43553	2.03303	2.76378	13.80305	7.42587	4.08798	1.52544	1.16209	1.51921	13.73586	3.84605	4.3644	9.80065	1.23536	6.08073	2.31231	8.22492	5.68241	0.26247
30058	4.55105	10.35152	10.09291	1.64684	2.13097	1.91338	6.33887	2.66777	10.11053	6.28676	9.77049	1.48361	2.52584	10.68702	1.99428	6.51101	5.35632	8.14035	1.43493	4.95445	6.33646	1.47718	-0.62565	4.12298	0.63734	11.0875	1.47322	4.0819	6.08049	9.20707	8.25183	2.50045	2.3259	14.10184	7.95861	4.68831	1.48951	0.88656	1.04021	13.05796	3.99449	6.24021	9.32366	1.10304	6.2645	2.01033	8.75157	5.65865	0.24576
30113	4.30031	10.19792	9.65676	1.41128	2.56149	1.85618	5.98291	1.96223	10.5057	6.04952	10.18915	1.19972	2.38974	11.1676	1.901	7.4112	4.82667	7.81955	1.40025	6.72398	6.38449	1.54556	-0.1587	3.14438	0.52178	9.91973	2.41604	5.6897	6.11847	9.2058	8.46165	2.22333	2.50846	13.75255	7.67425	4.0973	1.66064	1.02024	0.92415	12.01466	4.06848	3.9905	9.04189	1.14072	5.79547	1.93129	8.73984	5.5582	0.23508
30064	5.74725	10.45797	9.88628	2.41962	2.16831	2.27188	6.45833	2.37562	9.96095	6.3871	9.76381	1.35689	2.99924	11.00141	1.98548	8.00173	4.65848	7.6031	1.78722	8.13407	6.48463	1.77367	-0.473	4.35989	0.82991	9.75725	2.26659	5.32671	6.39531	9.4979	8.26361	2.07559	2.74085	14.44753	7.29966	4.35175	1.51773	1.21793	1.23584	13.81902	4.30896	5.53405	9.25305	1.46804	6.03599	2.4151	8.06993	5.49514	0.30641
30027	5.93044	11.12142	10.22636	2.08607	3.09917	3.03111	6.46643	2.9106	10.35781	7.05807	9.978	3.03876	4.83767	11.85002	3.43136	8.37259	6.93034	7.64461	1.90297	6.74743	6.30513	1.76921	-0.19463	5.1792	1.25491	11.30571	2.5169	6.17286	4.80832	9.1063	8.59459	2.53684	2.86163	15.18645	9.0981	4.41782	1.59722	1.55934	1.87518	16.05388	4.55668	4.96239	8.80658	1.52118	5.98449	2.51753	9.20537	6.38703	0.42909
30102	4.20043	10.54092	10.64863	1.28609	2.73754	2.61896	6.752	2.69959	10.45871	6.22294	10.42835	5.14659	3.16719	11.03303	1.79606	8.03424	5.36075	7.42609	2.52017	7.9084	6.80439	1.52706	-0.64961	3.10876	0.97429	11.66087	2.07783	5.64641	7.59392	9.4846	8.16187	3.02265	2.73613	13.15648	7.67328	4.18627	1.71217	2.83408	1.34329	12.7766	4.54862	4.77161	9.97579	1.59774	6.24328	2.27709	8.78403	5.91741	0.28141
30037	4.40325	10.69956	10.08913	1.00537	2.22597	2.14143	6.17537	2.35305	9.19106	5.84722	9.09803	2.68483	2.23111	10.82409	1.83864	7.60891	5.51867	7.04649	1.60998	4.96679	5.45972	1.27414	-0.74845	6.20768	0.75529	10.71104	1.98208	5.71154	5.95324	8.98305	8.31359	1.79039	2.79128	13.37881	6.77785	4.67449	1.66808	0.90495	0.97746	13.09843	3.90739	4.31614	8.19754	1.17177	5.89477	2.52597	8.32636	5.61934	0.24663
30014	5.11431	10.33859	9.05879	1.32	2.24861	3.27245	5.82562	2.77555	10.03353	5.5158	9.72495	2.17384	2.39699	11.1193	1.52998	6.04751	5.00121	7.50099	1.54529	6.26095	6.68413	1.18274	-0.72164	3.76937	0.61677	9.89099	1.84559	5.71233	5.81994	9.3389	7.65549	1.94066	2.36736	13.58898	8.1216	4.00628	1.81496	0.74695	1.38744	13.08963	4.04669	5.00705	8.22515	1.13178	5.94491	2.07523	8.54882	5.02715	0.22666
30012	4.54523	10.62212	8.72214	1.40281	2.96615	2.55719	6.467	4.48574	9.96696	5.99094	9.92508	2.28777	2.62542	11.08639	2.36925	7.6775	5.91466	8.07052	1.85739	7.00238	7.56195	1.70426	-0.59785	3.79933	0.77079	10.3077	1.96488	5.63151	7.39223	9.77671	8.92758	2.41603	2.49794	13.98306	7.77616	4.4295	2.03587	3.04317	1.48209	13.78207	4.34564	7.19861	9.35079	1.54091	6.0204	2.39515	8.65845	5.89362	0.24734
30004	5.87452	10.62314	10.00547	1.88196	2.17609	2.85997	6.23123	2.37534	9.93939	6.04182	9.85525	2.43763	5.82703	11.9729	2.08176	8.61193	5.31403	7.75666	1.8084	8.14231	6.4426	1.87081	-1.32722	4.64469	1.14764	10.15825	2.22895	6.4945	5.7038	8.59208	7.92859	1.97824	2.72744	14.62487	8.39224	4.47016	2.18733	1.56944	1.44918	14.95782	3.96869	6.66332	9.57711	1.25336	5.80336	2.34593	8.74242	5.80211	0.34135
30003	5.03865	10.32631	8.88689	1.85907	2.78914	1.90582	6.31783	1.95102	9.83742	6.35232	9.52215	1.80263	3.10604	11.55435	2.40922	6.9249	5.34283	7.55717	2.04131	6.41688	6.17927	1.7892	-0.46362	4.97565	0.59999	9.26149	2.50857	5.26853	5.97496	9.62036	7.47034	2.15084	2.7347	13.27722	7.94461	4.61973	2.04476	1.5637	1.34769	13.42735	3.90673	4.67689	8.29865	1.13303	6.26904	2.2493	8.76919	5.467	0.20739
30084	7.26809	12.11122	8.91268	2.86937	2.83658	3.60625	7.20589	3.69215	10.55263	7.54523	10.32749	2.339	3.14133	12.73486	2.24807	9.72249	6.86847	8.56325	1.97612	8.10955	6.52702	1.84307	-0.50618	5.26265	0.9204	11.07989	3.06099	7.00576	7.21064	10.03909	8.81778	3.0257	3.34342	17.03717	8.86595	5.29266	1.96947	1.54241	1.99282	16.72426	4.77477	5.75813	10.80427	1.65075	6.66531	2.76443	8.80547	6.44652	0.5192
30085	5.99565	10.56259	9.92773	1.44038	2.43623	1.91242	6.16927	2.22674	9.88589	6.34042	9.82997	1.53517	2.86137	10.87646	1.3793	7.28255	6.5677	7.76143	1.51969	4.73691	6.75593	1.41098	-0.17796	3.50114	0.87041	9.70388	1.92722	4.79134	6.54208	9.76045	8.55375	2.58884	2.46569	13.6189	7.75616	3.48245	1.5606	1.42578	1.11647	12.96955	4.09006	5.31158	8.94452	0.96848	6.85085	2.23012	8.80654	5.14358	0.33397
20136	5.05544	10.74822	10.10576	2.37749	3.00403	3.27452	6.17943	2.64212	10.32739	6.41482	9.94038	2.82955	2.71376	11.61599	1.53942	7.9589	6.55847	8.09038	1.7064	7.27994	7.01081	1.77228	-0.62582	4.81827	1.03126	11.564	1.89785	5.97306	6.05362	9.05841	8.45293	2.53076	2.56819	14.488	8.26918	5.66899	2.18498	1.85034	1.33818	13.91679	4.09342	5.20795	9.9102	1.52211	5.99396	2.31322	8.93529	6.35877	0.27322
20079	4.64772	11.03642	8.66007	1.86262	2.11187	2.3542	6.78768	2.94918	9.2659	6.51233	9.67996	4.03766	4.10373	11.3033	2.33472	7.32291	7.7832	7.30005	1.66222	5.45548	6.46872	1.51436	-0.59915	5.945	0.8652	10.28551	2.10346	5.69527	5.44868	9.05157	8.57995	2.1958	2.55061	14.01448	7.21177	5.69347	1.678	1.23002	1.12396	14.39709	4.0038	7.07894	9.41514	1.16638	6.57091	3.06464	8.72221	5.94551	0.25919
20173	5.02518	10.4473	10.11532	1.44369	2.30844	1.68355	6.29526	2.23192	10.04304	6.00138	9.89013	2.45391	5.18397	11.07727	1.68102	6.22047	4.89544	7.25656	1.59213	6.55539	6.41595	1.4876	-0.50183	4.47448	0.77506	9.56813	2.26129	5.11669	5.57937	9.41758	7.66571	2.15841	2.75618	13.71346	7.17856	4.38097	1.76864	1.00576	1.13465	13.33803	4.31058	3.51958	9.27794	1.05607	6.20414	2.0188	8.03545	5.27528	0.30457
20162	4.2075	10.55894	9.85764	1.37201	1.99298	2.45232	6.09691	1.97926	9.80747	5.73596	10.11718	2.33142	3.50556	10.93925	2.93761	7.59937	5.30058	7.72306	1.76043	6.86424	5.90448	1.32811	-0.69919	4.90947	0.91525	9.99454	2.35094	5.12876	6.93092	9.36607	8.73254	2.30642	2.4661	13.0269	8.2255	4.99734	1.28524	1.32735	1.26601	12.80428	4.70521	4.31959	8.69216	1.70817	6.23583	2.02138	8.72534	5.60287	0.22931
20073	4.88513	10.26394	9.41319	1.87156	2.48581	2.65577	6.26368	2.56693	10.07685	6.05333	9.92848	1.31218	2.40629	11.89303	2.52185	8.30753	4.98979	8.02399	1.58473	6.89379	5.9428	1.23292	-0.40568	3.78086	1.07785	9.49747	2.18641	6.01023	6.73991	9.32529	8.17111	2.31256	2.66377	15.06277	7.94991	4.49331	1.73118	1.23292	1.6131	14.1432	4.25884	2.79823	8.34181	1.71745	6.1509	2.54983	8.73451	5.7878	0.31815
20057	4.84114	10.41788	10.3155	2.28145	2.76447	2.76784	6.49333	2.40841	10.33117	6.20672	10.06297	2.40961	3.07225	11.32704	2.16359	7.752	4.6069	7.96255	1.56105	7.43685	6.30509	1.40823	-0.71978	3.40208	0.63043	10.05746	2.14443	5.6738	6.76407	9.53801	8.57852	2.03955	2.70901	13.45895	7.29516	4.27017	1.52502	1.13117	0.81999	12.25343	4.24687	6.26719	9.28666	1.59036	6.53387	2.27936	8.61699	6.30464	0.22945
20054	4.93132	10.41882	10.47036	1.95473	2.77732	2.50997	6.49959	1.88331	9.88882	5.92961	9.85437	2.32019	3.87309	11.4585	1.9777	7.93104	5.21805	7.72738	1.96853	7.16351	6.31773	1.57838	-0.31373	5.45154	1.16612	10.36608	2.52708	6.23266	6.80739	9.44597	8.38115	3.12136	3.04226	14.24896	8.0582	4.63656	1.38403	1.31875	1.37095	13.09078	4.13479	6.29217	8.70549	1.73991	6.53716	2.7941	8.70383	5.91146	0.26016
20051	5.21113	10.64349	8.59259	1.6823	2.37768	2.85192	6.55392	2.63632	10.25811	6.21742	9.59153	2.18042	2.99691	12.16608	1.65518	9.67563	6.51807	7.26948	1.55384	7.17123	6.61172	1.41883	-0.54481	4.06476	1.12135	10.74769	2.06783	6.77779	5.19604	9.68926	8.30881	2.06529	2.47734	15.17698	7.87694	3.06936	1.8817	1.37647	2.8019	14.26642	4.04693	6.16125	9.06065	1.4	6.20598	2.67856	8.60876	5.76515	0.18933
20060	4.16665	9.92408	10.5578	1.1872	2.247	2.43475	6.07349	2.4811	9.70171	5.50957	9.75302	1.21144	2.10393	10.87071	1.85128	6.46102	4.85336	7.34932	1.25476	6.0795	6.15793	1.54098	-0.75277	3.80225	0.842	9.20226	2.03233	5.54576	6.22352	9.74322	8.22311	2.33952	2.4222	12.89952	7.88459	3.62244	1.14643	1.38991	0.93889	11.68932	3.84978	2.62837	8.15219	1.32058	6.14389	2.2384	8.2046	5.3566	0.12164
20061	4.84986	10.70619	7.98156	1.26288	2.54987	2.6977	6.0667	2.88638	9.99111	6.43452	10.05295	2.16953	2.83411	10.69536	1.82211	7.01636	5.65486	7.59235	1.49098	6.84838	6.03189	1.42902	-0.62923	4.04683	0.8243	11.19432	2.2973	5.7653	6.5712	9.18609	9.11114	2.07782	2.84473	14.3735	7.4799	3.723	1.48721	1.13982	1.67492	15.11442	4.26313	5.83172	10.06611	1.32285	6.20362	2.74345	8.12672	5.53909	0.24899
20041	4.5835	10.20198	8.25949	1.51164	2.11243	2.16209	6.38207	2.39344	10.04091	6.15637	10.09281	1.93619	2.78398	10.78779	1.51959	7.46246	5.96976	7.60955	1.53461	5.37022	6.34012	1.4737	-1.06809	4.08386	0.78045	10.66654	2.48937	5.49321	6.20282	9.2688	8.50954	2.63398	2.4823	13.43204	7.77845	4.22903	1.57436	0.99643	1.00135	12.97961	4.1438	3.58532	9.1644	1.35389	6.25044	2.16281	8.70236	5.81648	0.25116
20087	4.67733	10.50606	10.0607	1.81044	2.2963	2.10922	6.45991	2.60966	9.49538	6.13349	9.98844	1.79811	4.24677	11.81356	3.02135	9.05229	6.46167	7.90545	1.6555	7.24866	6.59246	1.62044	-0.50508	5.01194	1.1715	10.48767	1.96142	5.83028	6.23843	9.67375	8.24391	1.96163	2.3945	14.19623	7.89509	4.25458	2.09797	1.1672	1.27191	14.27807	3.89858	5.91776	9.07898	1.32408	6.24514	2.31998	8.43854	5.74479	0.22374
20039	5.27277	10.94989	7.77536	4.98186	2.3987	2.59069	6.01688	2.60993	9.83985	6.33687	9.8027	2.2089	3.19948	11.0524	1.98006	8.5255	5.72953	7.47252	1.73828	8.24626	5.97882	1.63686	-0.43299	3.65759	0.68067	10.58562	3.17885	5.93108	6.47677	9.39516	8.54949	2.39695	2.61864	14.41844	8.31452	4.51191	1.65275	1.32611	1.40931	14.59002	4.11837	5.33674	9.61249	1.31048	5.94831	2.41886	8.27646	5.65231	0.33859
30212	7.11406	10.59306	10.84222	1.66769	2.8313	2.45808	6.41177	1.8869	9.21544	6.02226	9.54011	3.23042	3.1686	11.20664	1.53826	7.12815	5.47272	7.71283	1.62403	6.94149	6.00228	1.36785	-2.16405	5.87342	0.94694	9.05741	1.989	6.87186	6.43524	8.75487	8.65606	2.4109	3.17365	13.10791	7.73608	5.01228	2.02731	1.31105	0.91888	12.5399	3.8306	4.60568	9.63626	1.45808	6.44947	2.15536	8.60267	5.74006	0.21508
40120	7.15928	10.26205	9.78029	1.78369	2.84522	3.5566	6.72202	2.58406	10.55671	6.80269	10.37405	2.06993	4.01742	11.59334	2.34443	7.17729	5.85236	7.8284	1.71094	6.21149	6.48579	1.56463	-0.58484	4.79968	1.09929	10.25727	2.41969	6.5931	6.01611	8.61682	8.88625	2.11687	2.96826	14.24472	7.93166	4.73212	1.9166	1.15795	1.20734	12.81245	4.09023	4.88019	10.3306	1.41502	6.63888	2.48081	10.00445	5.78072	0.24642
10171	3.98347	10.69261	9.57446	1.44565	2.09444	2.49315	5.91643	2.20613	9.39561	6.02583	8.8298	1.53248	2.38976	11.38927	1.49587	7.87906	5.18708	7.84905	1.64649	8.03074	6.62084	1.56126	-0.71273	5.50488	0.73628	9.83806	1.83697	5.66849	6.44562	9.47831	8.26503	2.05631	2.60875	13.5441	7.413	4.59013	1.51313	0.91606	1.13519	12.26283	4.0245	3.20908	9.24192	1.43303	6.43548	2.18511	7.83377	5.60316	0.17123
20193	3.98715	10.39566	9.58965	1.41503	1.90819	1.54172	6.64153	2.19674	9.52756	6.0454	9.29413	1.68983	2.53497	10.63257	1.63192	7.67846	5.74741	7.61998	1.46179	5.95954	6.20825	1.47494	-0.55584	4.66277	0.64534	9.81121	3.2675	4.75998	6.06956	9.08847	8.55676	2.27896	2.35259	14.24083	7.31451	4.65508	1.83105	1.07901	1.08017	13.86227	3.91824	5.33942	9.63364	1.31822	5.72042	2.36545	9.15038	5.30162	0.27716
30215	5.17329	10.51292	10.43787	1.58618	2.31409	1.8757	6.50245	2.29972	9.83494	5.94505	9.65371	1.92472	3.45423	10.84018	2.91354	7.77131	5.81761	7.78249	2.30836	7.8341	6.57096	1.96128	-0.50331	4.12022	1.03761	10.68422	1.78939	5.45915	6.98291	9.29748	8.6179	2.99589	2.76994	13.68821	8.02271	4.55297	1.74772	1.04846	1.06217	11.3604	4.37504	5.68248	9.81547	1.51408	6.39531	2.04902	8.03005	6.20744	0.18342
20199	5.14881	10.62848	9.61616	1.66649	2.52356	2.87772	5.93588	2.08088	10.00085	6.08107	9.69223	2.19193	2.9624	11.47782	1.92214	6.74635	5.39069	7.6905	1.75354	6.95949	6.51252	1.72641	-0.61258	4.3064	1.07333	9.85344	2.30982	5.58685	6.12862	9.19226	8.13045	2.71909	2.6157	14.18112	7.88772	5.13656	1.73974	1.10222	1.35383	12.66741	4.12045	4.69081	8.22171	1.39549	6.30876	2.82115	8.78714	5.80698	0.29638
20204	5.13587	10.23313	9.56735	1.6753	2.7297	3.28115	6.38484	1.90149	10.47806	5.91387	10.41469	2.23198	3.42758	11.28076	1.70094	7.89811	3.19573	8.10321	1.88909	7.61565	7.3104	1.56165	-0.37768	4.37989	0.87042	7.9075	1.76651	5.45169	6.93618	9.61383	8.33575	2.26189	2.6057	13.59407	8.00058	4.55487	1.65435	1.43187	1.35641	13.21672	4.35132	5.33016	9.76024	1.53081	6.08755	4.68182	9.42043	5.39998	0.15234
20205	5.0377	10.64518	10.59929	2.30756	2.30293	2.36143	6.80106	2.30034	9.71666	6.37904	9.91025	2.22099	4.42233	11.7416	2.36388	8.73725	5.19984	7.83774	1.69571	7.76491	5.89046	1.54771	-0.34289	4.89695	1.06125	9.66433	1.94713	5.82047	7.56962	9.49757	8.69102	2.14518	3.0166	13.25827	7.77629	4.84461	1.56766	1.10959	1.30033	15.02114	4.33292	7.86805	9.57275	1.57731	6.47499	2.09411	9.44618	5.97332	0.1505
20206	5.31496	10.43056	9.52158	2.11003	2.33542	2.63242	6.07623	2.19796	9.46921	6.22576	9.71116	2.6947	2.59019	10.95709	2.00837	7.16994	5.04078	7.83778	1.50312	6.93321	5.63489	1.34372	-0.70055	5.55298	0.81314	9.22664	2.74281	4.75139	6.29782	9.13273	8.40967	2.406	2.94282	13.72086	7.2842	4.57352	1.52247	1.18235	1.21756	13.89873	4.14238	4.47395	8.57921	1.37886	6.21206	3.64255	8.45324	5.57869	0.19043
30222	4.27008	10.28746	9.58883	1.47341	2.72655	1.84469	6.08787	2.71844	9.58503	6.05678	9.53124	1.83466	2.27071	11.1042	1.60197	7.40632	4.51823	7.67373	1.71685	6.88518	6.55431	1.58506	-0.62693	4.19444	0.76053	8.71786	2.23376	5.56925	6.68935	9.10074	8.42621	2.48708	2.37053	13.00521	7.70672	4.10137	1.33911	1.11881	1.36708	14.23464	4.01013	4.40311	8.84676	1.62277	6.05804	2.35602	8.23405	5.93315	0.26127
20208	4.32926	9.82833	8.99484	1.00866	2.69509	1.53498	5.85393	1.42829	9.76198	5.56551	9.62927	1.5189	3.01744	10.54977	2.30162	6.87398	4.34565	7.58441	1.68097	7.40845	5.80005	1.28675	-0.72592	3.38915	0.81062	9.31635	2.1764	5.35241	6.23626	9.42764	7.91683	2.26741	2.34961	12.37878	7.8389	3.8577	1.45407	1.87396	1.07671	11.92731	4.01804	2.29944	8.47096	1.62518	6.3162	1.95173	8.33297	5.39923	0.22625
20215	5.50225	11.12962	9.03465	2.82101	2.59551	3.18141	6.24395	2.21234	10.06521	6.59388	10.16688	1.90565	3.406	12.36245	2.27858	8.91264	4.96898	9.09289	1.61354	6.90373	6.19479	1.70921	-0.31235	6.02862	0.99993	10.01422	2.87373	6.33443	7.45409	9.27479	8.79356	2.59069	3.37669	14.86787	8.68512	5.0473	1.87736	2.50491	1.67173	15.52553	4.24191	5.36955	9.50455	2.25712	6.55374	2.49465	9.15286	5.7029	0.38437
30225	3.91994	10.51666	10.47226	1.3909	2.27087	2.64922	6.28577	1.93599	9.99664	6.06013	9.88333	1.7769	2.94377	10.77384	1.94061	7.15467	4.1566	7.7288	1.47167	6.99596	5.74777	1.46626	-0.74206	4.4556	0.76416	9.23215	2.15158	5.63246	6.30778	9.53945	8.22772	2.81719	2.59523	13.1911	7.35045	4.26242	1.66756	3.00674	1.03134	10.97415	4.30619	5.50233	9.68795	1.33052	6.09191	2.17264	8.79848	5.72939	0.252
10179	5.04665	10.37499	9.50691	2.21981	2.62516	3.88597	6.33792	2.118	10.37325	6.4758	9.59878	2.31498	3.96151	11.55412	2.29813	6.85369	5.17591	7.67463	1.86993	7.62275	6.40833	1.72453	-0.25646	4.90654	1.19233	9.07639	2.66506	5.92536	5.99845	9.24741	8.28934	2.42162	2.84869	14.69761	7.34439	4.43422	1.61112	1.29748	1.34639	13.78449	4.178	4.81268	9.35549	1.59061	6.16069	2.05724	8.87788	5.78284	0.2555
40137	4.58238	10.20979	10.66126	2.06837	2.71756	2.22832	5.98599	2.04892	12.80025	6.02183	9.81223	1.51868	4.06237	12.07158	1.69387	7.81851	4.54841	7.37383	2.01775	6.94864	7.48793	1.61151	-0.88107	4.39236	0.9267	9.02213	2.02857	6.28493	6.08783	9.74564	7.52361	2.34255	2.81038	15.67802	8.69851	4.27073	1.56398	0.85272	1.03245	12.4332	3.88036	4.47826	10.62211	1.00918	6.01623	2.51228	8.62531	5.21866	0.22567
20235	4.45789	10.5355	8.48084	1.50604	2.20586	2.90759	6.30892	2.2105	9.97064	6.19776	10.24847	2.15717	4.11329	10.80462	2.68027	6.90927	4.4894	7.90728	1.69353	6.31868	6.05224	1.53635	-0.77051	3.20081	0.6748	10.04335	3.70288	5.07087	6.29624	9.82009	8.57995	2.63735	2.5421	13.73054	7.70077	4.10127	1.79234	1.56639	1.35928	13.76961	4.39885	6.25621	8.91771	1.64095	6.47801	2.95903	8.45372	5.82633	0.23355
20218	5.33514	11.37955	10.2772	2.91487	2.71398	3.58071	5.79768	2.48541	10.11023	6.49418	9.78855	5.62777	3.96521	11.25326	3.5448	10.22048	5.85382	6.47787	2.0571	6.37346	5.89987	2.06919	-0.25766	6.10691	1.91194	10.00862	2.16792	5.92832	5.74956	9.15439	8.95312	2.96225	3.32108	14.49981	7.10634	6.56929	1.41992	1.52029	1.38051	14.36748	4.33959	4.39563	10.11915	1.80661	6.74898	2.30147	9.59214	6.14705	0.14406
30230	4.07751	10.26245	10.30138	1.27133	2.03883	2.54545	5.91804	1.67669	9.37339	5.44421	9.58245	2.74443	3.1359	10.52948	2.45509	6.39326	3.08562	7.56013	1.7486	7.54896	6.31802	1.50985	-0.49661	4.62044	0.93998	7.87663	2.19342	5.73882	6.90282	9.61202	7.85075	2.71887	2.47581	11.98259	6.64523	4.36022	1.81145	4.48349	1.34295	12.99089	3.84047	6.10784	9.17761	1.3324	6.09458	1.97256	8.96793	5.21145	0.24282
30257	4.73041	10.84645	8.69664	1.03455	2.50336	1.71994	6.4461	2.10271	9.95445	6.40979	10.09294	2.08583	3.97266	11.17694	1.91596	6.76993	6.08986	7.73536	1.8668	6.44282	6.29356	1.77822	1.10362	3.90834	1.07007	10.30071	2.41303	5.68086	6.01933	9.81941	8.50921	2.62172	2.7748	14.12671	7.81132	4.39851	1.53239	1.2384	1.34382	13.24754	4.24191	4.12482	9.14243	1.76085	6.57767	2.39504	8.15125	5.78603	0.11895
30264	5.61822	10.92176	11.89842	1.7972	3.1204	3.50841	6.49751	2.02471	10.88749	6.085	10.54236	2.30127	4.5678	11.85335	1.97314	7.69937	4.00673	7.68739	2.13537	8.35855	8.32498	1.95249	-0.49518	4.80224	0.81747	9.12385	2.16501	6.12083	4.63853	9.83433	8.69213	2.75838	3.27488	13.90618	9.50134	4.0705	1.55509	0.97608	1.40792	13.10588	5.13298	6.56095	9.26205	2.04248	6.74015	2.12603	8.50601	6.18916	0.45128
30231	4.57785	10.4005	10.8197	1.2849	2.38407	2.35766	6.56949	2.1672	9.22103	6.23685	9.69666	1.82764	3.04657	10.68945	1.92318	6.86504	5.47427	8.01271	1.64748	7.36814	5.52477	1.57866	-0.71168	4.60837	0.74805	10.3736	2.08178	5.79507	6.46983	9.30498	8.70046	2.09182	2.85569	13.5179	7.43959	4.13638	1.80604	1.3825	0.8451	12.97216	3.99783	3.86052	9.30732	1.45889	6.22426	2.37171	8.80737	5.73789	0.19231
20222	5.8887	11.42134	8.81628	1.96735	2.79198	2.90475	5.8708	2.11214	10.26427	6.37808	9.24646	1.69451	2.56814	11.37907	1.42218	7.90765	5.12438	7.60296	1.47333	7.29294	6.17689	1.58028	-0.69972	5.03372	0.92881	9.38257	2.84545	5.85177	6.85585	9.89636	8.7379	2.11357	3.14956	14.09628	8.7416	4.65178	1.42787	1.09998	1.19694	14.38289	4.10288	4.13222	8.36159	1.60361	5.97635	1.41118	9.08909	5.30785	0.25206
20228	4.36144	11.13334	10.56569	1.84826	2.81192	2.53992	6.28882	1.86826	10.0634	6.16758	10.23689	2.09751	3.04968	11.84066	1.68146	7.77658	4.15648	7.90657	2.00752	6.12804	5.79311	1.41927	-0.67517	5.67606	0.78201	8.67592	2.44496	6.58073	6.5718	9.27907	8.70737	1.90367	3.03877	14.51689	8.00387	4.26542	4.32764	1.6304	1.71363	15.14645	4.23689	6.41389	8.05261	1.39579	6.25989	2.20066	8.00981	5.87912	0.23648
20230	4.90411	10.63324	10.19073	2.16737	2.61971	2.45108	6.43735	2.6636	9.59839	7.50224	9.74698	2.04779	2.81355	11.77378	1.64397	8.58717	5.3628	7.80444	1.78698	6.78696	6.15463	1.86251	-0.40266	4.7276	1.14958	10.07931	2.32868	6.68544	6.65745	9.36763	8.73987	2.64448	3.09691	14.1521	7.90339	4.88202	1.61623	1.35514	1.49527	15.09261	3.98969	4.92951	9.14684	1.53119	6.34893	2.33174	8.52194	5.66205	0.51374
10189	5.64116	10.95274	9.20477	2.0163	2.94085	2.92383	6.14834	2.64002	10.68928	6.303	10.27049	2.91708	3.62929	11.59514	2.95737	9.31507	4.94524	7.61689	1.84835	8.4511	7.06148	1.62836	-0.38604	5.26588	0.92277	10.63642	2.44848	6.19059	6.2725	8.8424	9.19442	1.88002	2.97284	13.74726	8.46962	4.45782	2.33294	1.21772	1.72591	15.24714	4.32668	7.28504	8.59427	1.33269	6.04145	2.62348	8.88811	6.10067	0.32764
30260	4.3302	10.43773	9.65008	1.47768	2.05703	2.19353	6.3	1.59058	9.56787	5.92881	9.91263	1.80534	3.31192	11.0783	1.86071	7.87548	4.0288	8.10895	1.71784	8.05766	6.43348	1.7905	-0.74239	4.4848	0.42653	8.65889	2.22857	5.9224	6.17299	9.69529	8.65641	2.66242	2.45985	12.84996	6.96302	4.57279	1.79385	2.6653	0.98631	10.59476	4.08092	4.88763	9.81936	1.27829	6.39081	2.12166	8.8974	5.59532	0.20564
30261	6.438	11.1865	9.81737	2.73476	2.6036	2.23699	6.49173	2.6524	10.98729	6.81032	9.06675	4.94844	5.39114	13.24342	6.47862	9.31349	6.82734	7.63262	2.02515	8.88447	6.18333	1.7299	-0.60402	7.01324	1.21229	11.08878	2.90621	8.79396	5.85708	8.72974	8.93643	3.74006	3.61657	13.3551	8.30129	4.89464	2.12588	2.92489	1.51691	15.95466	3.76524	3.96083	10.47947	1.58802	6.41359	2.90588	8.44716	6.46687	0.29183
40150	5.09824	10.45984	9.84018	2.44899	2.65266	3.15807	6.27814	1.98021	9.93282	5.89042	10.54539	2.53077	3.45788	11.81805	1.91044	7.89941	5.47983	8.0294	1.7674	8.69662	7.28887	1.34917	-0.49936	4.11106	0.96183	9.8957	2.00439	5.98457	6.11338	9.19709	9.59801	2.57699	3.02548	14.29747	8.22542	4.18279	1.75769	1.0953	1.14505	13.82869	4.25525	3.06346	9.73046	1.49002	6.32082	2.26219	8.50821	5.76498	0.29457
10193	4.70438	10.13594	9.80785	1.50814	2.37215	2.75622	6.03363	2.10047	9.37935	5.84974	9.4834	2.51193	2.84939	10.89017	1.98243	6.87776	6.00234	7.9737	1.53549	7.25969	5.45794	1.61536	-0.72644	4.31676	0.86193	10.50119	4.9226	6.01196	6.13794	8.29474	8.5311	2.36165	2.47036	13.43649	7.24943	4.38977	1.62847	0.94099	0.82362	12.5086	3.97903	5.9864	10.29284	1.27725	5.83544	2.06939	9.03466	5.31501	0.20188
40151	4.2573	10.29796	9.33259	1.14004	2.54987	1.94864	5.96333	2.14889	9.79036	5.67675	9.89922	2.07502	3.09963	11.3894	2.54738	7.13582	5.41621	7.81419	1.58152	7.17131	6.06189	1.43735	-0.59026	4.12602	0.98519	10.11362	2.69088	5.45728	5.57013	9.70481	8.18268	1.79615	2.60397	13.92532	7.05298	4.44593	1.49141	5.05406	1.21351	13.2144	3.87752	6.24103	8.26315	1.12557	5.99195	2.31543	8.53328	5.47435	0.32197
30437	4.34716	9.99091	9.43488	1.47129	1.97736	2.28425	5.28756	1.70701	9.47177	5.41212	9.40837	1.80675	3.22395	10.69265	4.55336	5.60112	4.36723	7.57364	1.81694	5.83275	5.67707	1.5631	-1.17652	4.34878	0.64221	8.86329	2.09972	5.79836	5.23325	8.90911	8.15086	1.99813	2.52844	12.84992	7.1243	3.95139	1.33643	1.11335	0.86129	12.02826	3.96881	3.46369	9.32583	1.01379	5.76091	2.04014	8.67504	5.27823	0.25088
40153	6.33115	10.91989	9.5858	1.98115	2.38374	4.44532	6.37157	2.38719	10.91642	6.60968	10.87806	3.65121	3.06552	11.83711	1.70849	7.37889	5.43997	7.43262	1.56244	8.03798	6.20413	1.86952	-0.50627	5.8664	0.87987	10.24391	2.45696	6.5646	7.28563	8.32532	9.58192	2.66788	3.18793	13.51882	7.84421	4.7508	2.31211	1.2816	1.31422	15.22239	5.01447	9.25022	9.67696	1.44702	6.57433	2.53358	9.63361	6.08138	0.24367
40154	5.60312	11.10219	10.92748	2.78555	3.5689	3.77511	6.29739	2.3874	10.36564	6.95066	10.30044	3.3583	4.4398	12.04514	3.23401	8.60206	4.67691	7.91884	2.09971	8.88084	6.82187	1.94741	0.28905	6.52716	1.15989	9.71696	2.30965	7.09995	6.64617	9.23473	9.06406	2.94156	3.67423	15.13054	8.47605	4.94109	1.86512	1.87559	1.53622	16.25194	4.34608	6.81804	9.73004	2.08151	6.73789	2.01629	8.78566	5.99478	0.2505
30268	5.19978	10.73855	10.46572	2.20918	3.46778	4.04976	6.33542	2.32151	10.12372	6.50133	10.1346	2.75098	4.21888	12.44985	3.04688	8.82152	5.54086	7.66539	1.73931	8.89102	6.09133	1.83964	-0.35413	4.66696	0.75957	10.52087	2.30731	6.63799	6.3758	9.77489	9.91163	2.13775	3.13177	14.73106	7.69991	4.62082	2.43453	1.26431	1.32996	14.34026	4.44503	6.53775	10.10974	1.83321	6.86777	2.3223	8.59062	6.36977	0.33484
30269	5.37972	10.25026	8.75741	1.28483	2.48253	2.58825	6.34936	2.1029	9.96805	6.49994	9.5247	1.31861	2.28659	11.08173	2.43569	7.04693	5.39975	7.78945	1.36638	5.29111	5.79203	1.52363	-0.58143	4.54249	0.82578	9.62222	2.67522	5.77447	6.39773	9.38858	8.28814	2.04807	2.42951	14.22681	8.47056	4.39852	1.64867	1.48732	1.27896	14.45121	4.13194	3.6485	8.62922	1.52417	5.98443	2.04445	9.04786	6.02825	0.22978
30272	7.0322	10.81515	9.45252	1.8437	2.1443	1.78441	6.36415	2.57497	10.05304	7.45577	9.82141	2.40952	2.85462	11.93349	2.06002	7.51372	4.99208	7.84024	1.83222	6.40572	6.80196	1.76447	-0.59542	4.57778	0.67537	9.93947	2.21185	5.89704	5.90355	9.72742	7.76173	2.28215	2.75045	15.18342	8.08697	4.82627	1.48467	3.36925	1.37519	15.00886	4.1993	5.4125	9.61941	1.43575	6.33411	2.31234	8.38297	5.59319	0.47581
10206	5.09358	11.2333	8.95084	1.52861	2.51299	2.80939	5.98453	1.85588	10.47118	6.45288	9.7951	2.36226	3.55375	11.45944	1.86459	7.02164	5.78648	7.80985	1.96975	7.86358	7.30012	1.83645	-0.66405	4.86762	1.08616	9.69932	2.55335	5.53741	6.26687	9.53368	8.79546	3.81128	3.20655	13.43953	9.17402	4.54307	2.545	2.39325	1.83849	14.72198	4.27811	6.81976	10.08519	2.01254	7.04507	2.68016	9.13843	6.2369	0.33108
40163	6.03718	10.9157	8.78171	2.33735	2.79418	2.56478	6.25405	3.20328	10.02586	7.42129	10.36117	2.23567	3.29074	12.82011	1.93264	8.42441	4.66543	7.95951	1.58953	7.31567	6.60593	1.55011	-0.57511	5.21739	0.89928	10.54951	2.57547	6.77052	6.22089	9.75519	8.51699	2.63945	2.76099	16.19064	8.9141	5.5602	2.00136	1.07747	1.58157	15.121	4.34439	4.34646	9.20684	1.74079	6.48583	4.16144	8.74672	5.71022	0.3859
20272	4.76688	10.95231	9.03319	1.03463	2.30475	1.81388	5.91165	2.29281	10.10673	5.74633	9.67913	3.27245	3.04549	11.46504	1.33854	6.26613	5.03983	8.0979	1.33763	6.85838	6.07186	1.39546	-0.80906	5.82226	0.68378	9.86428	2.23415	5.74065	5.97892	9.42331	8.46559	2.11645	2.90238	12.71116	7.65374	4.35255	3.15398	0.94822	1.04148	14.04532	3.90585	7.7812	9.28717	0.99109	5.94419	2.33855	9.16126	5.37161	0.26366
20255	4.57337	10.59383	10.94687	2.23665	2.71037	4.17595	6.57598	2.6009	10.61184	5.35954	10.26636	2.75327	3.73953	11.13602	2.52333	7.98903	4.95725	8.22981	1.84289	8.25007	6.34722	1.49401	-0.64771	3.64861	0.93103	9.85929	2.36668	5.16016	8.72018	8.94332	9.88843	2.26254	2.69007	13.88139	7.52458	4.90872	1.82041	2.20054	1.1832	14.10361	4.42119	7.28665	9.98747	1.71239	6.44046	1.78139	8.88935	5.76737	0.12085
20248	5.60448	11.5051	11.86376	1.43109	6.42082	5.67929	6.2946413622291	2.64083	11.16013	6.78705	11.22095	3.37252	5.65103	11.37069	2.44597	7.74887	5.7197	7.56956	2.08063	8.35743	6.87425	2.19674	-0.49051	6.03296	0.8223	9.30702	2.70769	6.18068	6.66151	9.03799	8.72097	4.18359	3.96854	13.7438	8.71825	5.52779	8.26113	1.31986	1.67351	13.30073	5.00665	6.77727	11.31493	2.90814	7.53448	2.23403	9.93898	6.77561	0.34284
40187	6.04779	11.21774	9.32897	2.65922	2.56223	2.78417	6.14188	2.45534	10.12776	6.99358	10.07874	2.46742	3.134	12.23131	2.25631	7.92031	5.44775	8.09239	1.21111	7.35212	6.28598	1.82266	-0.48881	5.53239	1.08059	10.01391	2.59177	7.59106	6.88086	9.55997	8.16457	2.47896	3.20842	15.13609	8.70939	4.88471	1.80166	1.26031	1.34311	15.18636	4.21306	4.26717	9.53813	1.47321	6.12916	2.17623	9.01798	5.52394	0.38783
40179	4.05404	10.30729	7.91719	1.03251	2.17642	2.98138	5.98291	2.28055	9.65788	6.27888	9.11148	1.65107	1.96519	10.91631	1.22252	7.35014	5.41621	7.58803	1.46036	7.25176	6.04331	1.52664	-0.77325	5.41228	0.83301	9.89751	1.95808	5.0892	5.79094	9.34931	9.27838	1.34109	2.6583	14.2177	6.78508	4.52396	1.35444	2.15811	1.00745	12.04018	4.15223	6.02471	9.28839	0.82759	5.97351	1.56652	8.28811	5.54036	0.27615
40173	5.23051	10.94828	9.68421	1.79177	9.827	2.22893	6.69633	3.36965	10.14513	7.26829	9.74572	1.93225	2.40523	11.39437	1.88818	7.62467	5.18354	7.62298	1.43679	6.62181	6.60028	1.95006	-0.24227	5.15683	0.77288	10.11009	2.32731	5.9628	6.26908	9.75004	8.20714	1.96948	3.1073	14.08098	8.16763	4.77482	1.70965	1.36765	1.41005	16.30459	4.54973	4.11179	8.47188	1.42985	6.13668	2.50202	8.45077	6.09185	0.3803
40170	5.81659	11.84712	10.89038	2.45003	2.71052	3.66316	6.28651	2.87577	10.55085	6.80553	10.00335	2.63302	3.23701	12.05645	2.39086	9.02777	5.16035	7.51993	1.6714	8.35439	6.26242	1.57001	-0.6784	5.36031	1.06579	10.02825	1.90816	6.88748	6.53052	9.05828	8.9578	2.39011	3.05013	14.9471	8.09498	5.17771	2.30539	1.2116	1.39371	15.12913	4.64995	7.09136	9.24252	1.59337	6.3881	2.21256	9.2452	5.80886	0.29497
30292	4.73409	10.66612	10.27356	2.1641	2.06234	2.97763	6.32685	2.70271	10.73502	6.38341	9.83526	3.13306	2.99484	10.9207	2.07762	7.23874	5.86647	7.8144	1.72955	6.65298	6.71229	1.69748	-0.31339	4.86653	1.35446	10.33707	1.76178	5.69721	6.22386	9.41286	8.13575	2.28616	3.09553	13.98747	7.67012	4.23238	4.87509	1.22478	1.43314	14.67863	4.78921	6.76623	10.15646	1.61054	6.43811	2.37924	8.83351	5.50245	0.3229
30290	4.95503	10.87952	9.55632	1.31802	2.70276	3.63456	6.24327	2.2238	9.86506	6.23282	9.89361	2.3878	3.56823	11.21064	1.53027	7.22344	5.88874	7.4273	1.58261	7.37213	7.15531	1.88476	1.00434	4.11916	0.76125	10.34568	1.8263	6.4768	7.46085	8.73681	8.53984	2.82665	2.66825	13.12122	7.45523	5.00199	1.70253	1.09061	1.2338	12.69206	4.44887	5.03673	9.28045	1.71194	6.78528	4.08451	8.96464	6.22814	0.17409
40167	5.07504	10.37287	9.23401	1.74779	2.26961	1.84609	5.89361	2.18365	9.96187	5.9782	10.14035	2.95744	1.95706	10.98396	2.37259	6.79003	4.90032	7.39426	1.51073	7.24249	6.89963	1.28787	-0.72141	3.70573	0.97389	10.40299	2.21023	5.58047	5.73242	9.62887	8.22014	2.15785	2.51196	14.03935	8.5437	3.77885	1.41483	1.98766	1.28667	13.37901	3.92565	5.14835	9.47396	1.80232	6.23783	2.76905	8.92496	5.70859	0.22016
40166	4.18759	10.68961	9.69555	1.70303	2.83692	2.70459	5.74223	2.08215	10.03067	6.10408	9.73269	1.74768	3.01746	11.18695	2.03474	6.97109	5.15351	8.21919	1.65932	6.83085	6.64332	1.7761	-0.39105	4.7268	0.78524	9.41133	2.35013	6.62507	6.4401	9.72945	8.76984	2.50483	2.8605	13.6102	8.59316	4.67053	1.66895	2.06728	1.36721	13.64314	4.4791	5.68757	9.1854	1.26589	6.73777	2.58744	8.89091	6.16651	0.4069
10214	4.41352	10.21623	9.27486	1.71284	1.87462	2.47086	6.3622	1.79473	9.75608	5.36996	9.63291	1.99339	2.72151	10.99272	1.28142	7.26529	5.09445	7.46116	1.52468	7.09593	5.97846	1.22529	-0.69325	4.37156	0.93418	9.36927	2.28398	5.11804	5.82952	8.90428	8.77886	2.5209	2.02817	13.86038	7.48715	4.20422	1.3164	1.33727	1.12627	12.98173	4.08346	4.55309	9.26187	1.33879	5.8732	1.66033	8.29348	5.56443	0.22014
30304	4.94192	11.05692	10.7287	3.26254	2.33974	4.42816	6.12369	1.96227	10.15612	6.41227	9.79709	2.63267	3.2421	11.83789	1.98006	7.60805	5.37669	7.85203	1.73499	7.98681	7.36097	1.88169	-0.55843	6.20033	0.80689	10.24923	2.33976	6.2786	6.3859	8.85745	9.03946	2.67746	3.35735	15.1158	7.76341	5.32894	2.06878	1.73956	1.64053	13.81854	4.1793	5.30316	9.36257	1.71646	6.6156	2.40817	8.96533	6.11383	0.35883
20249	4.12176	10.21277	10.04066	1.0232	2.71412	1.59829	6.41185	1.7003	9.61573	6.0433	9.95312	1.09832	3.4459	10.62894	1.96294	6.61969	5.34831	7.82147	2.06607	7.06989	5.90293	1.58946	-0.83232	3.52698	0.88314	9.90493	1.86405	5.32777	5.87596	8.63896	9.17548	2.2762	2.68568	13.14363	7.30273	4.17255	1.72994	1.04027	1.061	13.47252	4.39876	6.20234	9.50811	1.50807	6.18152	3.57753	9.10915	6.00301	0.20995
40185	5.90239	12.04472	8.75657	2.39211	2.93681	3.30225	6.32536	3.12792	10.53429	7.42846	10.16857	2.89177	2.95666	12.38939	1.98006	9.2045	5.37813	7.72121	1.90165	8.54667	6.66237	1.90751	-0.41118	5.40237	0.84203	10.05753	2.53123	6.75751	5.90206	9.53982	8.05136	2.23908	2.58933	15.35726	8.80701	4.77738	1.57401	1.5548	1.65963	16.87689	4.54217	5.3584	9.63104	1.5501	6.07883	2.66702	9.14556	5.80953	0.42664
40186	5.20652	10.01967	9.67438	1.2727	2.53825	2.48951	6.25476	1.82755	9.6095	6.62066	9.19449	1.43411	2.88576	11.26275	1.8632	6.96797	3.86403	7.31061	1.91561	5.03801	6.41732	1.68567	-0.49174	3.97765	0.86029	8.54969	2.2261	5.65675	6.10272	9.59399	8.28393	1.87605	2.5533	13.69176	7.73488	4.32004	1.31548	0.9236	1.04381	13.72142	4.42202	5.57727	8.8309	1.13471	6.13749	2.3466	8.91288	5.51321	0.30101
30345	4.9374	11.2365	10.56333	2.09658	2.85679	2.59088	6.00432	2.34312	10.13789	6.32583	9.92979	2.67833	3.97879	11.55602	1.92065	7.78038	5.23334	7.70605	1.43298	7.56315	6.81573	1.69849	-0.70455	5.2753	0.72327	10.36821	2.31	5.3151	5.76587	9.5583	8.7348	2.68371	3.12645	14.20899	7.81678	4.61043	2.15793	1.01729	1.22408	14.59245	4.32754	6.33602	9.32472	1.98558	6.83833	2.37318	8.33365	5.86903	0.30246
10226	4.27306	10.40433	9.25959	1.24959	2.88192	2.5017	6.4205	2.04155	9.92424	5.76592	10.0268	1.68896	4.41548	11.1777	1.57657	6.97926	5.81125	8.07095	1.62899	6.95961	6.26139	1.41103	-0.77951	3.62238	0.8251	9.83318	1.77136	5.27445	6.34796	9.50271	8.66601	2.3604	2.57248	13.92697	7.22066	3.86817	1.37358	0.90697	1.30151	11.58155	4.22937	4.99445	8.99406	1.37953	6.24043	2.28495	8.40618	5.73612	0.19014
20270	4.04797	10.30333	9.98621	0.87149	2.16142	1.70715	6.39663	2.51782	9.31642	6.66147	9.60088	1.02735	2.30504	10.71415	1.96737	7.11864	5.93246	7.50193	1.38613	6.15243	6.52996	1.44245	-0.6005	4.30214	0.75036	9.62012	1.96462	5.76944	6.40108	9.25864	8.28301	2.1714	2.59549	13.56692	7.22232	4.74173	1.53151	0.94594	0.96736	13.52292	4.29512	4.77376	9.20796	1.48053	6.46517	2.51079	8.08778	5.71638	0.20945
30352	5.05999	10.44062	10.11391	1.32159	1.87289	2.64072	5.94291	1.60472	10.15409	5.66794	9.77819	1.94112	2.85275	11.9269	1.98923	6.4012	4.68266	7.49809	1.34146	6.66711	6.22144	1.69979	-1.0783	3.75534	0.97286	9.2436	2.10761	7.97079	6.61114	9.22592	8.02825	2.67896	2.43738	13.03363	7.51405	3.9288	1.26881	0.90122	1.24541	12.43982	4.13027	6.99195	12.36244	1.58381	6.40663	2.31812	8.58438	5.64786	0.17619
40192	4.18465	10.60016	8.59099	2.19201	2.32152	2.42963	5.94388	1.75955	10.07432	5.53358	9.63318	2.04358	2.8186	10.91772	1.76016	10.01452	4.10478	7.3678	1.56156	6.43783	6.41874	1.40832	-0.68444	3.32457	0.71231	8.96481	2.39234	5.55994	5.81974	8.95058	8.40563	2.30755	2.52086	12.89616	7.63705	3.89556	1.63999	1.50608	1.38785	13.90584	4.08921	7.69214	8.48408	1.25859	5.8937	2.09776	8.76743	5.41006	0.34014
30354	4.1085	10.10639	9.23341	1.34755	2.42532	2.36862	6.0137	2.18325	9.78487	5.88304	9.87786	1.70421	2.82127	11.28236	1.44434	7.06561	4.78926	7.68613	1.44648	6.79288	6.34722	1.49703	-0.86809	4.01577	0.73325	8.87598	2.36157	5.16567	5.98451	9.4753	8.17068	1.83213	2.39921	13.49642	7.45422	3.66641	1.72225	1.0893	1.1936	13.21772	3.89905	5.10839	8.77283	1.45559	5.92664	2.2573	8.51728	5.28769	0.15857
30359	4.85062	10.76331	9.36872	2.02882	3.06125	3.21088	6.35111	2.0981	10.25665	6.379	10.18979	2.69351	3.16588	11.97922	2.15402	7.56823	4.74964	7.8949	1.82398	7.53558	6.35062	2.00989	-1.31723	5.81263	1.09519	9.14991	2.41851	6.59856	7.1213	9.49635	9.89989	2.65335	3.14036	13.92733	8.00669	4.72912	1.72463	1.09303	1.20808	13.00301	4.39579	5.12828	11.7218	1.86884	6.68135	2.36658	8.94761	6.0803	0.33679
30367	4.66178	10.47697	9.70492	1.8574	2.39719	2.05049	6.30892	2.09183	9.84242	6.00617	10.27409	2.20401	3.35072	11.15254	1.88538	8.18039	4.93997	7.91159	1.45883	6.70736	6.12375	1.44135	-0.84378	4.55532	0.64214	9.96703	1.8905	5.28159	6.74165	9.53441	8.17065	2.21249	2.241	13.54942	7.77173	4.25569	1.94217	1.37714	1.2578	13.62003	4.1137	6.17811	9.23666	1.42613	5.97174	2.23503	8.74281	5.58852	0.22242
30369	5.68498	11.08232	10.08727	2.13812	1.80639	3.06791	6.71786	2.75964	9.93776	6.77168	10.19099	2.69523	4.97785	11.41497	3.35645	8.42084	6.61233	7.98463	1.76307	7.20069	6.06417	1.77945	-0.37196	6.71692	0.8817	11.25828	2.26709	6.14913	6.58117	9.15738	8.933	3.50617	3.38177	14.86817	9.16964	5.77328	2.10874	1.4897	1.33406	14.9396	4.46549	6.99944	11.56026	1.88066	6.67956	2.76135	9.10797	6.06383	0.23552
20268	4.03845	10.00544	8.77749	1.83617	1.84876	2.08669	5.83258	1.73356	9.315	5.47652	9.60713	1.6068	2.0275	10.62649	1.29098	6.48594	4.24925	7.58615	1.17151	6.30426	5.86968	1.73067	-0.81652	2.68421	0.73906	9.96477	1.81398	5.4661	6.1489	9.12267	8.17511	1.74866	2.1989	12.82069	7.1375	3.59001	1.30289	0.66382	0.92236	13.30941	3.74943	4.38987	8.13594	1.25019	5.81701	1.94269	8.3798	5.06117	0.11424
30277	4.50498	11.12971	9.57426	1.88074	2.57242	2.63109	6.00697	1.87351	10.1216	6.28731	9.81415	2.23548	3.45502	11.50789	1.83556	7.0671	4.6529	7.55246	1.67636	7.70083	6.18191	1.41271	-0.80385	5.70465	0.75447	9.33374	2.17944	7.09788	6.05618	9.83886	8.80461	1.72766	2.89131	13.6856	7.72726	4.56688	1.94174	0.77508	1.4952	14.20826	4.23915	5.36893	12.57751	1.36812	6.37136	1.78385	8.63235	5.56406	0.10702
40226	5.07876	10.71317	9.04983	2.34308	2.67743	2.59208	6.15668	2.31078	10.40795	6.43491	10.03375	3.35328	3.17126	12.4408	2.34003	7.43838	5.66004	8.20795	1.74602	6.94947	7.11196	1.64236	-0.67575	4.62066	0.80406	9.9247	2.22315	8.64976	6.20996	9.82231	8.04287	2.71757	3.12302	15.09087	8.53715	4.62512	1.827	1.24479	1.52923	15.24698	4.20276	4.14097	9.35917	1.56779	6.38487	2.18993	9.06277	5.94521	0.2115
30397	5.46264	10.8818	9.57521	2.12731	2.52046	3.14712	6.26531	2.00983	10.53037	6.4361	10.08279	2.52939	3.16508	11.91215	1.65975	6.96395	5.51262	7.77582	1.96264	7.03415	6.34722	1.50642	-0.50433	5.93506	0.98968	9.78615	2.12478	6.29062	6.3717	9.22594	8.43054	2.18123	3.0337	13.93266	8.05127	5.30354	2.19452	1.32652	1.26538	13.09612	4.10811	8.02808	11.34348	1.55384	6.61713	2.38135	9.03037	7.18999	0.32933
20292	5.42664	11.0352	10.92391	1.81522	2.85408	2.69998	6.77814	2.44687	10.02029	6.54725	10.17682	2.78393	2.86948	11.94217	2.84971	7.72124	5.72495	7.85102	1.75457	7.44036	6.48603	1.89205	-0.82706	5.75062	1.04529	10.10224	2.73132	6.12629	6.46522	9.56516	8.64915	2.6602	3.09719	13.86621	8.00586	5.20585	1.85124	1.49515	1.43825	15.76082	4.42861	5.63365	10.0135	1.62882	6.5477	2.79195	8.81239	6.19899	0.3443
40237	3.92722	10.03	9.75409	1.18323	2.80485	2.26089	6.37582	2.03549	10.03046	6.18362	9.83252	1.71979	2.31126	10.60453	1.78088	6.59865	5.40171	7.43011	1.45208	5.81139	6.17155	1.8261	-0.19762	5.34196	1.16314	10.25892	1.94643	5.68852	5.8945	9.56931	7.88709	2.75808	2.67378	13.05418	7.37584	4.74333	1.45507	1.21262	1.27655	11.2872	4.4602	3.91116	8.53608	1.28296	6.35288	2.91906	8.20537	5.68476	0.32343
30419	4.57177	10.75699	10.65613	1.26274	2.16817	2.07352	6.71268	2.45647	9.95275	6.2997	9.90362	1.24652	2.67045	11.3213	1.45112	8.2081	5.81169	7.32894	2.01639	6.75804	5.53403	1.85043	-0.50264	4.88347	0.96088	9.35371	2.10806	5.86121	6.56566	9.6412	8.53156	2.26873	3.05986	13.74435	7.57779	4.83834	1.49837	0.96873	1.08204	13.06278	4.58132	4.82502	8.7284	1.123	5.60378	2.48216	8.19226	5.74993	0.28348
30415	4.6682	10.25573	10.53672	1.40624	2.49509	1.91018	6.20383	2.07379	10.06604	5.92065	9.75174	2.66225	2.76396	11.61065	1.68391	6.67456	5.25148	7.37623	1.6151	6.06563	5.96342	1.53506	-0.44488	5.73518	0.95992	9.96696	2.32814	5.97825	6.32791	9.49069	7.97854	2.17177	2.83489	14.007	7.4764	5.25625	1.46978	1.13708	1.10321	14.73102	4.33962	4.17476	11.0324	1.00806	6.20781	2.34246	8.91708	5.62656	0.2537
40231	5.12393	10.6728	10.61245	2.21871	2.97962	3.52098	5.52896	1.90305	10.69805	6.59351	10.17623	2.91565	3.16588	11.65347	1.96408	8.29934	4.82013	7.35514	1.6685	7.70843	5.87424	1.38011	-0.43055	4.6151	0.78207	8.96566	2.25561	4.79038	6.89658	8.83197	9.09703	3.171	2.77772	13.90726	8.65742	4.37875	2.24414	2.01854	1.06622	13.33576	4.74472	10.2815	9.91083	2.21658	6.79483	2.44715	8.86281	6.2303	0.29749
40230	4.38412	10.51218	8.74472	1.68953	2.63293	3.10869	6.32495	2.23539	9.66643	5.97557	9.75728	1.8627	3.02791	10.95128	1.99686	7.56014	5.8125	7.82027	1.40929	7.18284	5.98316	1.68247	-0.56994	5.15294	0.90644	10.12049	2.63492	6.31613	6.52273	9.66802	8.68015	2.33529	2.71838	12.92434	7.10494	4.81977	2.0183	1.38551	1.15018	13.74496	4.11896	5.72871	10.09871	1.50717	6.24899	2.31151	8.8364	5.75841	0.1742
10242	4.96263	10.75338	9.48822	1.88184	2.46483	2.59129	6.52712	2.51043	10.40076	6.34415	10.13334	2.66097	3.04134	11.4635	2.0812	7.08524	5.71578	7.22794	1.62375	6.62077	6.92391	1.59324	-0.39313	4.11327	1.04541	8.90713	2.73873	5.88601	6.53728	9.18443	7.5201	2.32647	2.6063	13.68669	7.02916	4.93896	1.75104	0.89689	1.36552	14.26363	4.04385	5.63637	9.0571	1.67364	6.40389	2.41474	8.56822	5.89012	-0.07884
10241	5.17835	10.77531	10.16065	1.84514	2.61876	3.19158	6.57584	2.13828	10.89193	6.41633	10.22197	2.1207	2.96485	11.90069	1.77905	7.68472	5.38298	8.00152	1.82058	8.0125	6.93122	1.76406	-0.7364	4.79679	1.03414	10.49057	2.17431	5.90802	6.48098	9.64403	8.74756	2.62198	2.83034	14.28528	7.81682	4.61942	1.93589	2.15662	1.40422	13.3435	4.55268	5.8921	10.30045	1.54985	6.6478	2.24313	8.4515	5.88141	0.4296
10238	5.74244	11.25541	9.208	2.39481	2.5416	3.1999	6.6717	3.003	10.20367	7.26626	10.24434	3.41836	4.18733	12.35249	1.44661	9.2519	5.92053	7.97208	1.51909	8.15042	6.838	1.76566	-0.79144	4.55128	1.13557	10.57717	3.15716	6.59362	6.09698	9.82372	6.44378	2.32421	2.84295	15.47981	8.17865	5.76769	2.26253	1.25238	1.64317	15.93572	4.20303	6.30014	9.69917	1.85496	6.69476	2.28358	8.88185	6.50775	0.31107
30396	5.46726	10.52981	9.82379	2.01861	2.85745	2.9434	6.09283	2.2092	10.19984	6.69283	9.81607	3.20755	3.44971	12.02581	2.07485	7.82503	5.37729	7.76661	1.77284	7.23489	6.26342	1.96986	-0.34719	5.17608	0.72211	10.09468	2.02423	5.88728	6.49929	9.7972	9.1655	2.49858	2.82111	14.39496	7.69675	4.68236	2.06029	3.82812	1.27538	13.89045	4.05921	8.79153	9.18284	1.68098	6.48929	2.33402	8.83432	5.83817	0.36029
30435	4.57389	10.7873	9.00255	2.2407	2.29507	2.84334	6.52332	2.4875	10.43217	6.39155	9.94261	3.1312	3.28762	11.33895	1.97509	7.34716	6.24965	8.2871	1.76219	6.69757	6.73022	1.68437	-0.81183	5.38671	0.82798	10.36962	2.79754	5.99254	6.00684	9.11813	9.57823	3.06417	3.12586	14.39249	7.55756	4.89855	1.77463	1.13671	1.0809	14.27007	4.27682	5.4686	10.7115	1.53609	6.77122	2.47974	9.34949	6.03595	0.26341
30432	5.02874	9.97034	9.01773	1.21968	1.95248	2.24002	5.98849	2.39424	9.61104	5.65907	9.69048	2.16103	4.32645	11.08581	2.19516	6.71347	5.50013	6.95822	1.38847	7.09919	5.9644	1.30293	-0.61497	4.02095	0.54154	9.89345	2.00163	5.67074	6.59127	8.86452	8.47549	2.02788	2.50175	13.62486	7.10732	3.76156	1.55687	1.16256	1.44071	13.70625	4.02241	4.16553	8.74306	1.08825	5.82145	1.76446	8.55276	5.55406	0.17529
30427	5.22349	10.32121	9.82593	1.649	2.31605	3.02617	6.52209	2.45036	10.09067	6.37506	9.80523	1.8365	3.2673	11.21094	1.81898	7.31556	5.55066	7.8817	1.77406	8.09324	6.91085	1.63567	-0.66898	4.73678	0.94208	11.044	1.94956	6.16856	5.99684	9.61511	8.1891	1.90997	2.86686	13.18363	7.40108	4.83569	1.45609	0.958	1.11986	12.67335	4.28196	2.92442	10.04762	1.48577	6.16645	2.50082	8.79812	5.61474	0.26693
10249	4.59181	10.96278	9.90678	2.22147	2.98809	2.25793	5.91118	1.89352	9.88605	6.23999	9.87994	2.59448	2.85301	11.60738	2.4813	6.75449	5.20151	7.73591	1.35701	6.37642	6.24903	1.51413	-0.26735	5.49485	1.04776	9.58125	4.06434	5.85216	6.47879	9.78239	8.44544	2.5506	3.23946	14.11394	7.76179	5.12765	1.93584	1.11449	1.39121	14.03814	4.17633	5.02064	8.86681	1.39382	6.4176	2.95469	8.88339	5.49564	0.26928
30418	5.398	11.11469	9.25255	2.3393	2.53759	2.72079	6.22329	3.05182	10.43831	7.11426	10.08424	3.11784	3.86657	12.82873	1.88057	9.44404	5.97449	7.73536	1.72375	8.96921	6.36263	1.65714	-0.55293	5.1405	0.58807	10.75349	2.21043	6.53965	6.53012	9.60905	9.41815	1.98967	2.8866	15.32534	8.19457	5.2928	1.91603	1.26497	1.58807	15.37737	5.80306	7.03004	9.67582	1.91354	6.29605	2.59555	8.95589	6.10858	0.80083
40232	6.44689	10.37354	9.37974	1.59382	2.42125	3.36466	6.00152	1.78982	10.18396	5.94748	9.89571	2.12924	3.785	11.28526	2.44465	7.7278	4.78225	7.91923	1.93487	9.58333	6.30143	1.7554	-0.77252	4.79711	0.75004	9.39504	2.44335	5.94554	6.72426	9.81917	8.62272	2.17046	2.90352	13.91878	8.69264	4.07292	2.33763	1.37747	1.61272	13.38574	4.29994	4.57804	9.3879	1.89823	6.42626	2.0862	8.60556	5.64172	0.15298
20309	6.00745	11.10075	9.46726	3.03638	2.59527	3.80291	6.44207	3.06374	10.19003	6.69659	10.29752	2.90681	3.07973	12.17786	2.47321	9.28893	4.63217	7.93023	1.84446	8.21816	7.18227	1.63903	0.09209	5.51345	0.90311	9.99186	2.58441	6.50268	6.74489	9.09902	9.13023	3.08945	3.10183	15.58575	8.54022	4.93001	1.5212	1.43721	1.48346	15.83724	4.34645	6.83021	10.6605	1.71101	6.66408	2.12304	8.77617	6.22178	0.32104
20287	4.88081	10.47157	8.69077	2.12115	2.05119	3.17235	6.37344	2.10115	9.98232	6.76499	10.09153	1.98038	3.31739	11.58122	1.85281	6.90856	4.97392	7.59683	1.54912	6.29305	6.13596	1.63167	0.55275	4.00042	0.90361	10.50445	2.39778	5.83358	6.39652	9.4884	9.08038	2.19719	2.52936	13.83327	7.69057	4.27128	1.5924	0.98531	1.09032	12.79346	5.05127	2.97119	8.47505	1.16944	6.21944	2.22669	8.74577	5.93018	0.28889
40204	5.41932	11.53838	10.07825	1.93705	2.45006	2.58545	6.42666	2.84005	10.26101	6.86294	10.09384	2.78364	4.26332	11.85438	2.60321	9.04876	7.17493	7.9578	1.80247	8.50861	5.6414	1.78273	-0.11047	7.01191	0.98541	8.49321	2.51435	6.37906	6.75618	9.30758	9.03691	2.23654	3.3732	13.92598	8.41226	6.43575	1.53839	1.38169	1.62624	15.56903	4.25045	5.97499	9.98093	1.81403	6.34646	2.26159	9.35053	6.02472	-0.01571
20279	4.36644	10.6334	9.06845	1.40183	2.49985	2.51803	6.08087	2.08209	9.83011	6.0193	9.95058	2.3619	2.47144	11.26948	1.13372	7.12942	5.53156	7.94694	1.37147	7.08579	6.23597	1.63022	-0.51482	5.59839	0.68605	10.12249	2.14134	5.91898	5.61177	8.66573	8.90517	2.72937	2.8965	14.2612	8.25358	4.5665	1.7422	1.71879	1.20221	13.48012	3.80186	4.76716	9.96157	1.49115	6.38893	2.35777	8.73218	5.89293	0.1927
10187	6.16989	11.53921	10.00097	2.93358	3.20867	3.55269	6.55225	3.98165	10.36603	6.67954	9.8843	5.48005	3.99133	11.45939	2.62613	9.29799	6.50396	7.60798	2.115	9.14423	6.38131	1.81438	-0.42333	5.07296	1.11032	11.16893	2.70369	6.14498	7.1635	8.50243	8.66264	3.43404	3.24327	13.36382	7.65704	5.32462	2.00915	1.67854	1.54188	14.97124	4.69987	6.99782	10.79341	1.6228	6.62759	1.95532	9.05275	6.5574	0.30421
20295	4.48988	9.91908	9.68613	1.32432	2.15005	2.32949	6.52151	2.00066	9.46592	5.90701	9.74976	1.72668	3.2841	10.41458	1.50034	7.21086	5.66553	7.50945	1.99357	6.31903	6.38301	1.49268	-0.6592	3.73367	0.98121	9.99345	1.84144	5.2658	6.30193	9.66921	7.79158	2.03615	2.6641	12.87512	7.29388	4.48772	1.07872	1.41782	1.2436	12.14712	4.15845	6.10203	8.60121	1.26475	6.30109	1.9739	8.40519	5.69347	0.33692
30202	4.88021	10.63556	9.71211	1.76951	2.56733	3.21548	6.27986	1.88225	10.11814	5.87902	10.11467	2.93826	3.41591	11.3313	2.16125	6.92139	5.40667	7.7278	1.63655	6.87983	6.24191	1.59305	-0.32188	5.39455	0.68749	9.636	2.96354	5.90735	6.53407	9.24565	8.55756	2.2117	2.81105	13.41555	7.82443	4.47374	1.80642	1.12821	1.10976	13.32595	4.2143	5.81609	8.72219	1.50269	6.41533	2.2823	9.29268	5.65102	0.36678
30203	5.67041	10.9647	10.73149	2.38643	2.42909	2.71353	6.31936	2.72902	10.35185	6.44443	10.31125	2.16525	3.54426	11.56573	2.29511	8.09199	6.06424	7.9665	1.85672	8.5748	7.08025	1.84458	-0.49606	3.26524	0.74661	10.55681	2.42842	5.4607	6.46924	9.39507	9.18845	2.69138	2.86466	13.6958	8.32454	4.52689	1.83388	2.02825	1.39585	13.80682	4.55852	5.36955	10.4915	1.5342	6.52688	2.95879	9.01918	6.18735	0.37429
40193	6.3709	10.55353	10.14898	2.63367	2.80186	2.57599	6.42008	1.98996	9.73942	5.99166	9.88463	1.41018	3.39725	11.05829	2.76011	8.79046	4.93893	7.93697	2.89522	7.35976	6.57548	1.83396	-0.41307	3.39881	1.0399	9.46094	2.22933	5.76165	7.05622	9.26738	9.48708	2.61245	2.64507	13.51753	8.28534	4.05248	1.34975	1.3911	1.57819	13.69765	4.04892	4.05709	9.05206	1.84919	5.89684	2.32085	8.2996	6.14499	0.12445
30204	4.30684	10.44814	8.2025	1.6984	2.62199	2.31639	5.91779	2.24965	10.04485	6.39308	9.72794	2.71983	2.70171	11.8348	2.43314	7.31755	6.16414	7.83459	1.58181	6.18982	6.50247	1.46524	-0.63441	5.20889	0.81692	8.92044	1.99545	5.46996	5.24065	9.17706	8.09866	2.57037	2.7324	14.12617	7.49761	4.68074	1.74242	1.65581	1.11223	12.89399	3.99291	4.95959	9.43863	1.32933	6.11766	2.38123	8.28995	5.63722	0.15782
30210	4.09533	10.28686	10.56345	1.1778	2.26656	1.77944	6.15933	2.11754	9.48189	5.98032	9.40069	2.05671	2.66525	10.61004	2.15147	6.38483	5.26694	7.41181	1.50401	5.52386	5.95373	1.5985	1.2773	5.00642	0.95399	9.64679	2.15715	5.43382	5.67561	9.18248	7.61457	1.88065	2.9202	12.519	7.1261	4.44335	1.44874	1.02977	0.94387	13.07879	4.17712	3.3346	8.71267	1.05802	6.25412	2.21602	8.69739	5.28591	0.31314
10166	4.85715	12.60888	10.17415	1.71774	2.55933	2.99386	6.37079	2.40006	10.57565	6.41868	10.03441	2.26501	3.04785	11.63276	1.54819	7.73358	5.20835	7.87772	1.61352	8.08108	6.95943	1.59467	-1.61983	4.35588	0.71123	10.6039	1.99181	5.9855	6.31963	9.50851	7.61128	1.99416	2.69675	14.55658	8.02659	4.89836	1.68906	0.90182	1.24056	13.21809	4.38292	5.87196	8.8655	1.33203	6.4939	2.07156	8.79848	5.79787	0.3652
30191	4.05782	10.21065	10.2114	1.53658	2.28496	1.87789	6.16926	2.00246	9.62575	6.00009	9.65106	2.01413	2.52533	10.64362	1.6918	6.75369	5.47583	7.73481	1.51078	6.19106	6.04213	1.46311	-0.57046	4.25409	0.85232	10.06383	2.25979	5.06951	6.60502	9.86625	8.08526	2.54317	2.40479	13.30932	6.83516	4.7241	1.74199	1.30242	0.94498	12.40141	3.92436	3.60083	8.87265	1.23517	6.09507	2.42598	8.79869	5.47105	0.24889
40106	4.69208	10.5803	8.63116	1.69063	2.13939	2.47276	5.9238	2.18451	10.14813	6.18587	9.50483	2.50878	3.2432	11.66488	1.70417	7.1869	5.26314	7.34477	1.66883	7.54659	7.34541	1.5523	-0.3605	5.26401	0.72408	9.81482	1.88298	6.04816	5.16135	9.27354	8.714	2.3604	2.69418	14.17794	8.17237	4.66391	1.50367	1.05451	1.13655	13.37586	3.9792	7.36048	8.39959	1.28998	6.1555	1.79056	8.52714	5.75877	0.22133
30193	5.24679	10.89449	8.44477	2.37571	2.9997	3.6017	6.51657	2.17871	10.07282	6.36331	9.61113	3.81888	3.60609	12.16066	2.27782	8.90633	6.33079	7.66052	1.70155	8.19641	6.13506	1.90512	-0.50266	5.73943	1.37601	8.7698	2.69821	6.39357	6.44289	9.09406	8.90612	2.20982	3.24325	13.50008	7.74515	5.08196	1.63547	2.02376	1.9016	14.74644	4.197	5.19915	11.3258	1.69282	6.51724	2.95686	8.56164	6.0252	0.22709
10162	4.8832	9.99904	10.3163	1.3843	2.06973	2.33338	5.82922	2.3485	9.73654	6.18224	9.62245	2.27551	2.65373	11.57206	1.89014	6.6813	4.99585	7.18094	1.42241	6.47815	5.94234	1.73111	-1.49441	5.74464	0.99829	9.67474	1.90158	5.96145	6.61803	9.16705	8.67847	2.01902	3.11772	13.34288	7.72435	4.86413	1.43847	1.0689	1.30388	13.96161	3.98762	4.36533	8.66627	1.41817	6.10988	2.38556	8.96498	5.99977	0.21721
10161	5.07846	10.11222	9.60212	3.03168	2.43061	3.41029	6.03252	2.20543	9.73551	5.82547	9.90729	1.65395	2.46938	11.27003	1.61452	6.78187	3.87268	7.51044	1.31697	6.51541	5.99109	5.94362	-0.69158	4.11844	0.681	8.71566	2.24894	5.59138	5.83304	9.53186	7.74071	2.04888	2.52792	13.9417	8.36009	3.99493	1.53458	1.2096	1.98953	14.80432	4.12698	6.46359	8.45705	1.19149	6.07132	1.97827	8.69482	5.96336	0.21944
30341	5.244	11.21521	9.82884	1.91317	2.46407	3.08051	6.57369	2.41672	10.30231	6.64706	9.50149	4.71476	4.24986	11.72741	2.26373	7.86499	6.46899	6.96988	1.78283	7.42035	6.42345	1.42471	-0.26678	5.26261	1.25542	10.12015	2.23813	5.75252	6.25385	9.69616	9.58366	3.20506	2.96203	14.18175	7.461	5.76391	1.41847	2.0055	1.22731	13.97679	4.25498	4.32357	9.70679	1.82553	6.4543	2.49119	9.04829	5.96789	0.30367
40114	5.08114	10.41402	9.28372	2.2498	2.59283	2.6291	6.31067	2.84446	9.79799	6.40095	9.71159	2.37291	2.96443	11.4942	2.51009	8.11749	6.08137	8.10848	1.78514	8.05115	5.7304	1.67328	-0.5932	4.97754	0.84625	10.1567	2.57957	5.87874	6.31364	9.22278	8.65173	1.99905	2.69148	14.47348	7.78421	4.59465	1.6555	1.19372	1.33475	13.9761	4.14573	6.70448	9.5196	1.33642	6.01873	2.7322	8.39168	5.58157	0.18736
30294	6.10402	10.70892	10.42445	2.64164	2.62476	3.3167	6.50354	1.86721	10.97779	6.15929	9.74303	2.36983	2.89356	11.46313	2.12632	7.55003	5.95535	7.98625	1.67669	7.31652	6.84075	1.38751	-0.49197	5.6561	0.82743	10.06405	2.32828	6.18442	6.776	9.74057	8.43663	2.45175	2.85538	13.96672	7.19676	4.40823	1.78553	1.16066	1.20282	13.02665	4.20568	4.99849	9.50773	1.98478	6.59083	2.54312	9.2018	6.03924	0.31533
10222	3.9296	10.24049	10.67256	1.22984	2.66249	2.57128	6.41713	1.87891	9.99494	6.13131	10.50401	1.43302	3.44445	10.82926	1.87525	7.08214	4.47993	7.4756	1.55894	6.35	6.24327	1.46678	-0.78352	3.98602	0.57232	9.65571	2.32266	4.87281	5.58631	9.45077	8.5042	2.08946	2.66476	12.64219	7.32367	3.85428	1.43649	0.91095	0.97249	11.99935	4.46725	4.07106	8.95757	1.38992	6.54671	2.25561	8.438	5.67724	0.2746
40239	4.15643	10.18345	9.51749	1.11317	2.44253	1.70445	6.13696	1.86579	9.50154	5.53258	10.12007	1.45244	2.39074	10.87389	1.42352	5.80786	5.07014	7.78608	1.34673	5.58667	5.87913	1.86409	-0.44211	3.96808	0.84106	9.0456	2.39277	5.43514	6.7521	9.56915	7.51504	2.325	2.43548	13.3141	7.23889	4.45535	1.59443	4.49744	1.08628	12.71132	4.16492	5.34934	8.47313	1.03718	5.71318	2.1017	9.17671	5.47001	0.22228
30422	4.89976	10.70154	9.56479	2.20211	2.52022	2.62891	5.94673	2.17966	10.02964	6.19531	9.54268	2.44288	3.83082	11.58696	2.24576	8.77851	5.39856	7.93355	1.96912	9.17668	7.07664	1.53495	-0.19999	5.26828	1.03493	9.98917	2.94482	5.20621	6.52387	9.68073	8.2851	2.65316	2.5851	13.97907	8.1771	5.07873	1.55736	1.20918	1.61607	12.53583	4.05749	4.53234	8.68698	1.74577	6.35666	2.07326	8.98226	6.24837	0.26657
20216	5.25361	10.4354	8.63938	1.92313	2.57051	2.51921	5.62172	2.64136	10.53999	6.10665	9.71217	2.21757	6.70073	11.65564	2.14294	7.71063	4.88769	7.63109	1.67416	6.68977	6.80293	1.44694	-0.51579	3.40867	0.73179	10.77305	2.2145	5.71293	5.55805	9.48198	8.15602	2.0717	2.93117	15.57645	8.24179	4.25395	1.7422	1.32137	1.73862	15.21864	4.56536	5.2955	9.88306	1.35992	6.25423	2.16233	8.88127	5.6037	0.25714
[truncated: 47 more columns]
